# Supplementary material for: A Trio of Viral Proteins Tunes Aphid-Plant Interactions in Arabidopsis thaliana
Source: PLoS One. 2013 Dec 11;8(12):e83066. doi: 10.1371/journal.pone.0083066 (PMC3859657; doi:10.1371/journal.pone.0083066)
Supplement: Spreadsheet S1 — (XLS) [file pone.0083066.s018.xls]

## Sheet: Sheet1
Supplementary Spreadsheet 1. Transcripts significantly differentially expressed (P < 0.05, fold change > 2) in the comparison of mock-inoculated v. CMV-infected plants.
Probe Set ID	p-value	Absolute Fold Change	regulation	Gene Symbol	AGI	Gene annotation
252495_at	3.70851e-05	4.0585	up		At3g46770	putative protein hypothetical proteins - Arabidopsis thaliana
259629_at	7.58206e-05	2.74408	up		At1g56510	disease resistance protein contains domains associated with disease resistance genes in plants: TIR/NB-ARC/LRR
261276_at	0.000117891	2.05816	up	ATVTI12	At1g26670	v-SNARE protein AtVTI1b, putative similar to GB:AAF24062 from [Arabidopsis thaliana]; supported by cDNA: gi_6690275_gb_AF114751.1_AF114751
262177_at	0.000139134	2.3058	up	ICS1	At1g74710	isochorismate synthase (icsI) identical to isochorismate synthase (icsI) GB:AF078080 (catalyzes chorismic acid to isochorismic acid Plant Physiol. 118 (4), 1536 (1998)); supported by cDNA: gi_3348076_gb_AF078080.1_AF078080
250002_at	0.000140887	2.06848	down	AGP25	At5g18690	proline-richh protein predicted protein F24P17.17 - Arabidopsis thaliana, EMBL:AC011623
252529_at	0.00015795	3.38471	down		At3g46490	putative protein several oxidases, mainly gibberellin 20-oxidases
267246_at	0.000179496	2.63344	up	WRKY25	At2g30250	putative WRKY-type DNA binding protein ; supported by cDNA: gi_15027912_gb_AY045813.1_
246916_at	0.000187728	8.69623	up		At5g25910	disease resistance protein - like disease resistance protein Hcr2-5D, Lycopersion esculentum, pir:T30553
264078_at	0.000217485	2.06635	down	BGAL8	At2g28470	putative beta-galactosidase
267436_at	0.000230805	2.94669	up	FRK1	At2g19190	putative receptor-like protein kinase
257805_at	0.000235935	2.19219	up	ATPLT5	At3g18830	sugar transport, putative similar to D-XYLOSE-PROTON SYMPORTER GB:O52733 from [Lactobacillus brevis]
245584_at	0.000237975	2.92425	down	ATAO1	At4g14940	amine oxidase like protein
262092_at	0.000258599	3.22884	up		At1g56150	unknown protein
262246_at	0.000302653	2.47129	up	AGO1	At1g48410	leaf development protein Argonaute identical to GB:AAC18440 from (Arabidopsis thaliana); supported by cDNA: gi_2149639_gb_U91995.1_ATU91995
255341_at	0.000313536	7.85951	up		At4g04500	putative receptor-like protein kinase
258805_at	0.000389705	2.46577	up		At3g04010	putative beta-1,3-glucanase similar to beta-1,3-glucanase GB:S12402 [Nicotiana sp], GB:CAA03908 [Citrus sinensis], GB:S44364 [Lycopersicon esculentum]
259184_at	0.000498088	2.23106	up		At3g01520	unknown protein ;supported by full-length cDNA: Ceres:102038.
260544_at	0.000504838	4.19332	up		At2g43540	unknown protein predicted by genscan and genefinder;supported by full-length cDNA: Ceres:27364.
250435_at	0.000532052	6.82741	up		At5g10380	putative protein various predicted proteins, Arabidopsis thaliana
262044_s_at	0.000555109	2.15235	down		At1g80210	hypothetical protein predicted by genscan+
261892_at	0.000561491	4.09362	up	WRKY40	At1g80840	transcription factor, putative similar to WRKY transcription factor GB:BAA87058 GI:6472585 from [Nicotiana tabacum];supported by full-length cDNA: Ceres:6437.
259773_at	0.000577022	2.102	down		At1g29500	auxin-induced protein, putative similar to SP:P33083 from [Glycine max]
259065_at	0.000626193	3.15736	up	ATGLR1.4	At3g07520	unknown protein similar to putative glutamate receptor GB:AAD09173 [Arabidopsis thaliana] and putative ligand-gated ionic channel GB:AAC33237 [Arabidopsis thaliana]
267496_at	0.000732675	5.40581	up		At2g30550	putative lipase ; supported by full-length cDNA: Ceres: 207043.
250796_at	0.00073654	2.24444	up		At5g05300	putative protein similar to unknown protein (gb|AAF01528.1)
264978_at	0.000780589	2.02832	down		At1g27120	unknown protein contains Pfam profile:PF01762 Galactosyltransferase
254741_s_at	0.000798085	3.02075	up		At4g13900	putative disease resistance protein Hcr9-9A, Lycopersicon pimpinellifolium, gb:AJ002236
263783_at	0.000806401	5.00089	up	WRKY46	At2g46400	putative WRKY-type DNA binding protein ; supported by cDNA: gi_15430276_gb_AY046275.1_
266513_at	0.000868843	2.05874	up		At2g47700	unknown protein
251673_at	0.00101773	2.59501	up	BG3	At3g57240	beta-1,3-glucanase
262646_at	0.00103998	2.01412	down	ASP4	At1g62800	aspartate aminotransferase nearly identical to aspartate aminotransferase, cytoplasmic isozyme 2 SP:P46646 [Arabidopsis thaliana (Mouse-ear cress)]; supported by cDNA: gi_693693_gb_U15035.1_ATU15035
266923_at	0.00104804	2.06088	up		At2g45980	unknown protein ;supported by full-length cDNA: Ceres:13925.
264127_at	0.00105498	2.41387	down		At1g79250	serine/threonine protein kinase, putative similar to serine/threonine protein kinase GI:217861 from [Arabidopsis thaliana]
254120_at	0.00107328	2.17032	up		At4g24570	putative mitochondrial uncoupling protein mitochondrial uncoupling protein, Arabidopsis thaliana (thale cress), PATX:E1316826;supported by full-length cDNA: Ceres:119476.
247132_at	0.00107796	2.84574	up		At5g66200	putative protein strong similarity to unknown protein (pir||T10240)
250829_at	0.00109774	2.35064	up	ADR1-L2	At5g04720	disease resistance - like protein rpp8, Arabidopsis thaliana, EMBL:AF089711; supported by cDNA: gi_15292720_gb_AY050794.1_
256353_at	0.0011213	2.72668	up		At1g55000	unknown protein ; supported by full-length cDNA: Ceres: 38207.
256664_at	0.00112348	2.28027	up		At3g12040	DNA-3-methlyadenine glycosylase (MAG) identical to DNA-3-methlyadenine glycosylase (MAG) SP:Q39147 (Arabidopsis thaliana (Mouse-ear cress))
264663_at	0.00114727	2.47769	up		At1g09970	unknown protein Similar to A. thaliana receptor-like protein kinase (gb|RLK5_ARATH). ESTs gb|ATTS0475,gb|ATTS4362 come from this gene
254514_at	0.00118868	12.2018	up		At4g20250	hypothetical protein
262314_at	0.00122496	2.00562	up		At1g70810	unknown protein contains similarity to zinc finger and C2 domain protein GI:9957238 from [Arabidopsis thaliana];supported by full-length cDNA: Ceres:23322.
254271_at	0.00135159	9.88853	up		At4g23150	serine/threonine kinase - like protein KI domain interacting kinase 1 (KIK1), Zea mays
266342_at	0.00136014	2.21228	up		At2g01540	hypothetical protein predicted by grail
248889_at	0.00139813	2.07956	up		At5g46230	unknown protein ;supported by full-length cDNA: Ceres:15495.
251166_at	0.00139918	8.73024	up	AT-HSFA7B	At3g63350	heat shock transcription factor-like protein heat shock transcription factor - Lycopersicon peruvianum, PIR:S25480
249707_at	0.00140221	6.76415	down		At5g35640	putative protein similar to unknown protein (pir||T10590)
261650_at	0.00145589	2.10322	up	ACA1	At1g27770	envelope Ca2+-ATPase identical to envelope Ca2+-ATPase GB:AAD10212 GI:516118 from (Arabidopsis thaliana); supported by cDNA: gi_493621_dbj_D13983.1_ATHRCECAA
262698_at	0.00146869	2.08654	down		At1g75960	AMP-binding protein, putative contains Pfam profile: PF00501 AMP-binding enzyme
256981_at	0.0014874	4.35031	up	BRL3	At3g13380	brassinosteroid receptor kinase, putative similar to GB:AAC49810 from [Arabidospsis thaliana], contains Pfam profiles: PF00560 Leucine Rich Repeat (23 copies)
256526_at	0.00154577	2.51597	up		At1g66090	disease resistance protein, putative similar to disease resistance protein RPP1-WsA [Arabidopsis thaliana] GI:3860163; supported by full-length cDNA: Ceres: 93530.
251014_at	0.0015787	2.33643	down		At5g02520	putative protein fimbriae-associated protein Fap1, Streptococcus parasanguinis, PIR:T17451; supported by cDNA: gi_15215789_gb_AY050424.1_
257748_at	0.00158983	2.1331	down		At3g18710	hypothetical protein predicted by genemark.hmm
266371_at	0.00161596	4.12322	up		At2g41410	calmodulin-like protein identical to GB:X68054;supported by full-length cDNA: Ceres:11537.
256018_at	0.00162476	5.28434	up	HO4	At1g58300	plastid heme oxygenase, putative similar to plastid heme oxygenase GI:4877397 from [Arabidopsis thaliana]
254385_s_at	0.00165501	8.27029	up		At4g21830	putative protein CGI-131 protein, Homo sapiens, AF151889;supported by full-length cDNA: Ceres:14645.
267214_at	0.00165531	2.09204	up		At2g43970	unknown protein ; supported by cDNA: gi_14194142_gb_AF367277.1_AF367277
264951_at	0.00166714	2.89676	up		At1g76970	unknown protein contains similarity to seed protein B32E GI:19046 from [Hordeum vulgare]
254500_at	0.00167271	2.89719	up		At4g20110	vacuolar sorting receptor-like protein BP-80 vacuolar sorting receptor, Pisum sativum, PATCHX:G1737222
245119_at	0.00169321	4.12366	up		At2g41640	unknown protein ; supported by cDNA: gi_16930450_gb_AF419579.1_AF419579
254371_at	0.00170512	2.05228	down	BGLU47	At4g21760	beta-glucosidase -like protein beta-glucosidase, Pinus contorta, AF072736
245760_s_at	0.00171823	2.51858	up		At1g66920	receptor serine/threonine kinase PR5K, putative similar to receptor serine/threonine kinase PR5K GI:1235680 from [Arabidopsis thaliana]
248333_at	0.00173573	5.2666	up		At5g52390	photoassimilate-responsive protein PAR-like protein ;supported by full-length cDNA: Ceres:17872.
251402_at	0.00178225	2.17784	down		At3g60290	SRG1 - like protein SRG1 protein, Arabidopsis thaliana, PIR:S44261
267083_at	0.0017906	3.08527	up	TCH3	At2g41100	calmodulin-like protein identical to GB:D45848; supported by cDNA: gi_15983405_gb_AF424577.1_AF424577
266993_at	0.00182746	2.9788	up		At2g39210	nodulin-like protein ; supported by cDNA: gi_16930478_gb_AF419593.1_AF419593
249940_at	0.00183429	6.41882	up	ANAC090	At5g22380	NAC-domain protein-like ;supported by full-length cDNA: Ceres:29829.
246368_at	0.001868	3.73326	up		At1g51890	light repressible receptor protein kinase, putative similar to light repressible receptor protein kinase GI:1321686 from [Arabidopsis thaliana]
246927_s_at	0.00198803	3.35727	up		At5g25260	nodulin - like protein nodulin, Glycine max, EMBL:AF065435
267028_at	0.00204854	2.05533	up	WRKY33	At2g38470	putative WRKY-type DNA binding protein
260568_at	0.00208652	12.6468	up		At2g43570	endochitinase isolog
247125_at	0.00213852	2.32057	up		At5g66070	putative protein contains similarity to unknown protein (gb|AAF18680.1)
250062_at	0.00218429	3.8802	up		At5g17760	BCS1 - like protein h-bcs1, Homo sapiens, EMBL:AF026849; supported by cDNA: gi_15810570_gb_AY056324.1_
249264_s_at	0.00226322	5.20875	up		At5g41740	disease resistance protein-like
255630_at	0.00226597	7.798	up		At4g00700	putative phosphoribosylanthranilate transferase
261013_at	0.00226856	2.60687	up	ATUPS5	At1g26440	fatty acid elongase 3-ketoacyl-CoA synthase 1 similar to putative integral membrane protein GB:AAD17424 GI:4335747 from [Arabidopsis thaliana];supported by full-length cDNA: Ceres:30412.
249237_at	0.00229485	3.0363	up		At5g42050	putative protein similar to unknown protein (sp|P37707);supported by full-length cDNA: Ceres:6903.
257825_at	0.00230654	2.80706	down		At3g26700	protein kinase, putative contains Pfam profile: PF00069 Eukaryotic protein kinase domain
261096_at	0.00232642	6.60021	up		At1g62940	4-coumarate:coenzyme A ligase, putative similar to GB:AAD40664 from [Solanum tuberosum] (J. Biol. Chem. 266 (13), 8551-8559 (1991))
260581_at	0.00232774	3.32003	up	MYB2	At2g47190	MYB transcription factor (Atmyb2)
245743_at	0.00233051	2.40298	down		At1g51080	hypothetical protein contains similarity to DNA polymerase III, epsilon subunit GI:8163241 from [Chlamydia muridarum]
253815_at	0.00233154	2.12913	down	ATEXPB3	At4g28250	putative beta-expansin/allergen protein soybean pollen allergen (cim1) protein - soybean, PIR2:S48032;supported by full-length cDNA: Ceres:33023.
267230_at	0.00234897	3.59173	up	ARL	At2g44080	unknown protein
264655_at	0.00236974	2.426	up	(AT)SRC2	At1g09070	unknown protein Similar to Glycine SRC2 (gb|AB000130). ESTs gb|H76869,gb|T21700,gb|ATTS5089 come from this gene; supported by cDNA: gi_15010557_gb_AY045580.1_
252981_at	0.00237978	4.49904	up		At4g38260	putative protein gene T10 protein - mouse, PIR2:S37488; supported by cDNA: gi_15451201_gb_AY054681.1_
265460_at	0.00239938	2.32437	up		At2g46600	putative caltractin ;supported by full-length cDNA: Ceres:7802.
258277_at	0.00243961	4.85622	up	PAD3	At3g26830	putative cytochrome P450 similar to cytochrome P450 71B2 GB:O65788 [Arabidopsis thaliana]
257624_at	0.00247969	4.11407	up	CYP71B3	At3g26220	cytochrome P450 monooxygenase (CYP71B3) identical to cytochrome P450 monooxygenase (CYP71B3) GB:D78602 [Arabidopsis thaliana] (Plant Mol. Biol. 37 (1), 39-52 (1998)); supported by cDNA: gi_3164133_dbj_D78602.1_D78602
263478_at	0.00249666	4.34266	up		At2g31880	putative receptor-like protein kinase ; supported by cDNA: gi_16648754_gb_AY058153.1_
265443_at	0.00252236	2.95551	down	ATEXPB1	At2g20750	beta-expansin ;supported by full-length cDNA: Ceres:109135.
246821_at	0.00252904	4.40481	up		At5g26920	calmodulin-binding - like protein calmodulin-binding protein TCB60, Nicotiana tabacum, EMBL:U58971
254231_at	0.002549	5.62336	up	WRKY53	At4g23810	putative protein AR411 - Arabidopsis thaliana (thale cress), PID:g1669603; supported by cDNA: gi_13507100_gb_AF272748.1_AF272748
257793_at	0.00255144	2.84154	down		At3g26960	unknown protein ;supported by full-length cDNA: Ceres:96816.
247604_at	0.00260954	3.47355	up	COBL5	At5g60950	putative phytochelatin synthetase - like putative phytochelatin synthetase, Arabidopsis thaliana, EMBL:ATH6787
264223_s_at	0.00261971	4.00288	up		At1g67520	receptor kinase, putative similar to receptor kinase 1 GI:9294449 from [Arabidopsis thaliana]
251930_at	0.00265332	2.1512	up		At3g53780	putative protein several hypothetical proteins; supported by cDNA: gi_13878168_gb_AF370347.1_AF370347
246018_at	0.00266636	3.32701	up		At5g10695	Expressed protein ; supported by full-length cDNA: Ceres: 103171.
260734_at	0.00267298	3.10087	up		At1g17600	disease resistance protein RPP1-WsB, putative similar to disease resistance protein RPP1-WsB GI:3860165 from (Arabidopsis thaliana)
265472_at	0.00273117	2.40392	up		At2g15580	putative RING-H2 zinc finger protein ;supported by full-length cDNA: Ceres:7201.
251364_at	0.0027466	3.02018	up		At3g61300	anthranilate phosphoribosyltransferase-like protein anthranilate phosphoribosyltransferase (fragment) - Pisum sativum, PIR:T06460
248083_at	0.00275972	2.59677	up		At5g55420	unknown protein
246943_at	0.00277164	3.54435	up		At5g25440	putative protein kinase serine/threonine/tyrosine-specific protein kinase APK1 - Arabidopsis thaliana, PIR:S28615
249988_at	0.00279449	2.60609	up		At5g18310	putative protein predicted proteins, Drosophila melanogaster;supported by full-length cDNA: Ceres:41525.
252345_at	0.00279609	2.87997	up		At3g48640	hypothetical protein
261446_at	0.00286697	2.90927	up		At1g21170	unknown protein
253702_at	0.00294427	2.69779	up	ACA10	At4g29900	Ca2+-transporting ATPase - like protein calmodulin-stimulated calcium-ATPase, Brassica oleracea, gb:X99972
255399_at	0.00296203	5.09929	down		At4g03750	hypothetical protein
257139_at	0.00299028	3.90829	up		At3g28890	disease resistance protein, putative similar to disease resistance protein (Cf-5) GB:AAC78591 [Lycopersicon esculentum]
258258_at	0.00305322	2.93794	up	FUS3	At3g26790	transcriptional regulator (FUSCA3) identical to FUSCA3 GB:AAC35247 [Arabidopsis thaliana] (Plant J. 6, 379-387 (1994)); supported by cDNA: gi_3582519_gb_AF016265.1_AF016265
265161_at	0.00312753	2.97387	up		At1g30900	putative vacuolar sorting receptor similar to (gi|3033390); similar to EST dbj|C72582
264635_at	0.00314478	4.24788	up		At1g65500	unknown protein ;supported by full-length cDNA: Ceres:25136.
247602_at	0.00316243	2.93119	up	RLK1	At5g60900	S-receptor kinase homolog 2 precursor S-receptor kinase homolog 2 precursor, Arabidopsis thaliana, PIR:S27754
263894_at	0.00318333	10.402	up	CYP96A5	At2g21910	putative cytochrome P450
245051_at	0.00319227	2.38524	up	WRKY15	At2g23320	putative WRKY-type DNA-binding protein ; supported by cDNA: gi_13506742_gb_AF224704.1_AF224704
261339_at	0.00319839	5.04992	up		At1g35710	protein kinase, putative similar to many predicted protein kinases
245710_at	0.0032016	2.5591	up		At5g04330	ferulate-5-hydroxylase
251041_at	0.00322791	5.27383	up	PRT6	At5g02300	ubiquitin-protein ligase E3-alpha -like protein ubiquitin-protein ligase E3-alpha, mouse, PIR:T14318
249848_at	0.00327543	6.03825	down	NIC3	At5g23220	putative protein similar to unknown protein (pir||C72413)
266188_at	0.00329044	2.02154	up		At2g39000	unknown protein
267345_at	0.00331897	47.2684	up		At2g44240	unknown protein ; supported by cDNA: gi_16226494_gb_AF428414.1_AF428414
260046_at	0.00332642	4.76982	up		At1g73800	Expressed protein ; supported by cDNA: gi_16648699_gb_AY058126.1_
256050_at	0.0033458	8.66262	up	ATEXO70B2	At1g07000	leucine zipper protein, putative similar to leucine zipper protein GI:10177020 from [Arabidopsis thaliana]
253653_at	0.00339526	3.5283	up		At4g30050	hypothetical protein
253187_at	0.00341073	5.92765	up		At4g35280	putative zinc-finger protein PEThy;ZPT4-1, Petunia x hybrida
254266_at	0.00347567	2.09436	up	CRK5	At4g23130	protein kinase - like protein serine threonine kinase - Brassica oleracea; supported by cDNA: gi_13506748_gb_AF224707.1_AF224707
263584_at	0.00352784	4.88582	up	ANAC036	At2g17040	NAM (no apical meristem)-like protein similar to petunia NAM (X92205) and A. thaliana sequences ATAF1 (X74755) and ATAF2 (X74756); probable DNA-binding protein; supported by cDNA: gi_13605646_gb_AF361804.1_AF361804
252652_at	0.00354892	3.07493	up	ADT4	At3g44720	putative chloroplast prephenate dehydratase similar to bacterial PheA gene products
249476_at	0.0035918	7.28597	up		At5g38910	germin - like protein probable germin type 2, Arabidopsis thaliana, PIR:H71408
255084_s_at	0.00360958	5.67977	down		At4g09270	putative protein same aa sequence as protein T8A17_30 because of location on repetitive section
251625_at	0.00363889	9.43839	up	BGL2	At3g57260	beta-1,3-glucanase 2 (BG2) (PR-2) ;supported by full-length cDNA: Ceres:21719.
245443_at	0.00364316	8.57969	up		At4g16730	limonene cyclase like protein
248564_at	0.00367393	2.85041	up		At5g49700	putative protein contains similarity to AT-hook DNA-binding protein
250048_s_at	0.00369938	9.68763	up		At5g17750	BCS1 - like protein h-bcs1, Homo sapiens, EMBL:AF026849
245452_at	0.00370347	11.1624	up		At4g16910	retrotransposon like protein
267293_at	0.00372838	2.94663	up	TET8	At2g23810	hypothetical protein
261773_at	0.00374779	2.53204	up		At1g76250	hypothetical protein predicted by genscan+
264000_at	0.00378074	2.52841	up		At2g22500	putative mitochondrial dicarboxylate carrier protein ;supported by full-length cDNA: Ceres:20723.
256793_at	0.00379514	4.29612	up		At3g22160	unknown protein ;supported by full-length cDNA: Ceres:8081.
245329_at	0.00379951	4.13671	up		At4g14365	Expressed protein ; supported by full-length cDNA: Ceres: 37809.
266761_at	0.00387725	2.92863	up		At2g47130	putative alcohol dehydrogenase
263772_at	0.0039262	2.07313	up	ELF4-L3	At2g06255	Expressed protein ; supported by full-length cDNA: Ceres: 267559.
259925_at	0.00396382	4.89675	up	PR5	At1g75040	thaumatin-like protein similar to thaumatin GB:AAD55090 [Vitis riparia]; contains Pfam profile: PF00314 Thaumatin family; supported by cDNA: gi_14334527_gb_AY035168.1_
260831_at	0.0039843	2.17109	down		At1g06830	glutaredoxin, putative similar to glutaredoxin GB:CAA89699 GI:1732424 from [Ricinus communis];supported by full-length cDNA: Ceres:125679.
254869_at	0.00401723	4.28772	up		At4g11890	protein kinase - like protein KI domain interacting kinase 1 -Zea mays,PIR2:T02053
262548_at	0.00405455	6.32542	up	AGO2	At1g31280	unknown protein contains similarity to argonaute protein GB:AAC18440 GI:2149640 from [Arabidopsis thaliana]
252309_at	0.00411963	3.9273	up		At3g49340	cysteine protease contains similarity to cysteine proteinase GI:535454 from [Alnus glutinosam]
245640_at	0.00411997	6.75099	up		At1g25330	helix-loop-helix protein homolog, putative similar to helix-loop-helix protein homolog GI:6520231 from [Arabidopsis thaliana];supported by full-length cDNA: Ceres:98716.
249465_at	0.00414532	35.1509	up	AIG2L	At5g39720	AIG2 - like protein AIG2, Arabidopsis thaliana, SWISSPROT:AIG2_ARATH
262832_s_at	0.0041644	3.56594	up		At1g14870	unknown protein
249346_at	0.0041682	4.0085	up	LHT1	At5g40780	amino acid permease
253414_at	0.00420105	2.95339	up	EDA39	At4g33050	putative protein
252170_at	0.00430762	5.37513	up	HR4	At3g50480	hypothetical protein ; supported by cDNA: gi_13605735_gb_AF361849.1_AF361849
248698_at	0.00431355	2.53564	up		At5g48380	receptor-like protein kinase ; supported by cDNA: gi_13605826_gb_AF367312.1_AF367312
266017_at	0.00434328	4.16268	up		At2g18690	unknown protein ; supported by cDNA: gi_14517479_gb_AY039575.1_
256096_at	0.00441535	3.34124	down		At1g13650	unknown protein
254144_at	0.00444828	2.13613	up		At4g24690	putative protein
251400_at	0.00446831	5.70353	up		At3g60420	putative protein prib5, Ribes nigrum, EMBL:RNI7578;supported by full-length cDNA: Ceres:31361.
256864_at	0.00448361	2.23702	down	TOPII	At3g23890	topoisomerase II identical to topoisomerase II GB:L21015 [Arabidopsis thaliana] (Plant Physiol. 106 (4), 1701-1702 (1994)); supported by cDNA: gi_474889_gb_L21015.1_ATHTOP2
252502_at	0.00450402	3.45053	up	COPT2	At3g46900	copper transport protein - like protein copper transporter protein Arabidopsis thaliana,PID:g1082054
256366_at	0.00450755	3.98246	up		At1g66880	protein kinase, putative contains Pfam profile: PF00069: Eukaryotic protein kinase domain
263660_at	0.00452557	2.13738	up	MPI7	At1g04260	unknown protein ESTs gb|N65789,gb|T04628 come from this gene;supported by full-length cDNA: Ceres:28606.
252280_at	0.00459562	2.06889	down	IQD21	At3g49260	SF16 -like protein SF16 protein, pollen specific, helianthus annuus, PIR:T13992;supported by full-length cDNA: Ceres:39013.
262460_s_at	0.00463699	10.8158	up		At1g50390	fructokinase, putative similar to fructokinase GB:U37838 GI:1052972 from [Beta vulgaris]
249896_at	0.0046495	5.42253	up		At5g22530	unknown protein ; supported by cDNA: gi_14532613_gb_AY039931.1_
257466_at	0.00467202	3.18559	up		At1g62840	hypothetical protein predicted by genemark.hmm
260656_at	0.00467554	2.29535	up		At1g19380	hypothetical protein predicted by genemark.hmm
267413_at	0.00469015	2.49611	up	CAT5	At2g34960	putative amino acid transporter
259850_at	0.00472555	4.01647	up		At1g72240	hypothetical protein predicted by genemark.hmm
265722_at	0.00477468	2.38309	down	LHCB4.3	At2g40100	putative chlorophyll a/b binding protein ; supported by full-length cDNA: Ceres: 6454.
247071_at	0.00478882	4.78561	up		At5g66640	putative protein similar to unknown protein (emb CAB16816.1)
248037_at	0.00483125	2.4352	up	ATOPT1	At5g55930	sexual differentiation process protein ISP4-like
252068_at	0.00485665	3.39039	up		At3g51440	mucin -like protein hemomucin, Drosophila melanogaster, EMBL:DM42014; supported by cDNA: gi_13430723_gb_AF360274.1_AF360274
254226_at	0.00489606	2.04609	down		At4g23690	putative disease resistance response protein disease resistance response protein 206-d -Pisum sativum (pea), gb:M18250;supported by full-length cDNA: Ceres:660.
264100_at	0.00492513	3.38009	down	LUP1	At1g78970	lupeol synthase identical to lupeol synthase GI:1762150 from [Arabidopsis thaliana]; supported by cDNA: gi_15450512_gb_AY052358.1_
261692_at	0.00493299	3.04354	up	CRT3	At1g08450	calreticulin, putative similar to calreticulin GB:AAC49697 GI:2052383 from [Arabidopsis thaliana]; supported by cDNA: gi_2052382_gb_U66345.1_ATU66345
245840_at	0.00493933	6.03733	up		At1g58420	hypothetical protein predicted by genemark.hmm;supported by full-length cDNA: Ceres:124269.
248322_at	0.00499831	5.67721	up		At5g52760	putative protein similar to unknown protein (emb|CAA71173.1)
254852_at	0.00504048	2.06692	up	WRKY19	At4g12020	putative disease resistance protein DNA-binding protein WRKY1 - parsley,PIR2:S72443 and downy mildew resistance protein RPP5 - Arabidopsis thaliana,PID:g2109275 and MAP3K beta 1 protein kinase - Brassica napus,PID:e1329583
248551_at	0.0050896	5.15969	up	WR3	At5g50200	putative protein similar to unknown protein (pir||T05562); supported by full-length cDNA: Ceres: 158397.
253796_at	0.00511714	2.48175	up		At4g28460	hypothetical protein
252060_at	0.00514884	4.17252	up	PAD4	At3g52430	putative protein other hypothetical proteins in Arabidopsis thaliana; supported by cDNA: gi_6457330_gb_AF188329.1_AF188329
267140_at	0.00515634	5.06384	up		At2g38250	putative GT-1-like transcription factor
246175_s_at	0.0051763	3.64914	down		At5g28400	putative protein hypothetical protein F15G16.170 - Arabidopsis thaliana, PIR:T47970
250676_at	0.00519623	2.71921	up	NHL3	At5g06320	harpin-induced protein-like ; supported by cDNA: gi_9502175_gb_AF264699.1_AF264699
255342_at	0.00520368	23.965	up		At4g04510	putative receptor-like protein kinase
266070_at	0.00523945	9.04123	up	EXLB3	At2g18660	hypothetical protein predicted by genscan
259385_at	0.00525299	4.11351	up		At1g13470	hypothetical protein predicted by genscan+
254975_at	0.00532709	10.5503	up		At4g10500	putative Fe(II)/ascorbate oxidase SRG1 protein - Arabidopsis thaliana, PIR2:S44261
246603_at	0.00538811	2.22926	down		At1g31690	copper amine oxidase, putative similar to copper amine oxidase GI:3819099 from [Cicer arietinum]
252921_at	0.00539139	2.67202	up	EDS5	At4g39030	putative protein DNA damage-inducible protein - Synechocystis sp.,PIR2:S77364
267546_at	0.00541304	6.78463	up		At2g32680	putative disease resistance protein
261021_at	0.00554598	6.62694	up		At1g26380	hypothetical protein similar to reticuline oxidase-like protein GB:CAB45850 GI:5262224 from [Arabidopsis thaliana]; supported by cDNA: gi_13430839_gb_AF360332.1_AF360332
245932_at	0.00555552	2.30647	up		At5g09290	3'(2'),5'-bisphosphate nucleotidase-like protein 3'(2'),5'-bisphosphate nucleotidase - Arabidopsis thaliana, EMBL:AB019227
249197_at	0.00560121	2.59458	up	CML37	At5g42380	putative protein contains similarity to calmodulin;supported by full-length cDNA: Ceres:99348.
255596_at	0.00561791	3.48314	up	WRKY47	At4g01720	putative DNA-binding protein similar to wild oat DNA-binding protein ABF2, GenBank accession number Z48431
258222_at	0.00564104	2.0597	down		At3g15680	putative zinc finger protein contains Pfam profile: PF00641 Zn-finger in Ran binding protein and others;supported by full-length cDNA: Ceres:8265.
252214_at	0.00569918	3.40682	up	ATERF#011	At3g50260	putative protein EREBP-3 homolog, Stylosanthes hamata, EMBL:U91982; supported by cDNA: gi_15010555_gb_AY045579.1_
248062_at	0.00571158	3.26773	up		At5g55450	unknown protein ;supported by full-length cDNA: Ceres:4309.
260023_at	0.00573165	2.43714	up	ATGA2OX2	At1g30040	unknown protein
252520_at	0.00585181	2.39289	down		At3g46370	receptor-like protein kinase homolog light repressible receptor protein kinase - Arabidopsis thaliana, PIR:S71277
265409_at	0.00588283	4.05159	down		At2g16830	unknown protein
257100_at	0.00589162	4.59387	up		At3g25010	disease resistance protein, putative similar to GB:AAD13301 from [Lycopersicon esculentum], contains Pfam profiles: PF00560 Leucine Rich Repeat (23 copies)
265587_at	0.00602714	9.92303	down		At2g19980	putative pathogenesis-related protein
252131_at	0.00606263	4.91492	up		At3g50930	BCS1 protein-like protein Homo sapiens h-bcs1 (BCS1) mRNA, nuclear gene encoding mitochondrial protein which is involved in the expression of functional mitochondrial ubiquinol-cytochrome c reductase complex probably via the control of expression of Rieske iron-sulphur protein, PI
266464_at	0.00609373	3.10562	up	ATMRP4	At2g47800	glutathione-conjugate transporter AtMRP4 identical to GB:AJ002584; supported by cDNA: gi_7716582_gb_AF243509.1_AF243509
246682_at	0.00612104	2.00009	up	XGD1	At5g33290	putative protein EXOSTOSIN-1 (PUTATIVE TUMOR SUPPRESSOR PROTEIN EXT1) - Homo sapiens, EMBL:S79639
254784_at	0.00613636	2.25921	up	AtNUDT7	At4g12720	growth factor like protein antisense basic fibroblast growth factor GFG - Rattus norvegicus, PID:g1518635;supported by full-length cDNA: Ceres:148575.
260754_at	0.0061445	7.20536	up		At1g49000	unknown protein
247848_at	0.00617231	2.53294	up		At5g58120	resistance protein - like disease resistance protein RPP1-WsA, Arabidopsis thaliana, EMBL:AF098962
256304_at	0.00618498	2.76854	down		At1g69523	Expressed protein ; supported by cDNA: gi_15450408_gb_AY052305.1_
263945_at	0.00622229	5.32908	down		At2g36030	hypothetical protein predicted by genefinder
252911_at	0.00623083	2.16103	down	CYP96A12	At4g39510	cytochrome P450 -like protein cytochrome P450 CYP86A1, Arabidopsis thaliana, EMBL:X90458;supported by full-length cDNA: Ceres:120342.
AFFX-Athal-25SrRNA_s_at	0.00625328	3.43389	up		AFFX-Athal-25SrRNA	Arabidopsis thaliana /REF=X52320 /DEF=25S rRNA /LEN=4310
254265_s_at	0.00628213	7.6196	up		At4g23140	serine threonine kinase - like protein KI domain interacting kinase 1 (KIK1), Zea mays; supported by cDNA: gi_13506746_gb_AF224706.1_AF224706
257763_s_at	0.00630031	3.69801	up		At3g23110	disease resistance protein, putative similar to Hcr2-5b GB:AAC78595 [Lycopersicon esculentum] (Plant Cell 10, 1915-1926 (1998)); contains Pfam profile: PF00560 leucine rich repeat (20 copies)
255479_at	0.00631678	4.36297	up	SAG21	At4g02380	coded for by A. thaliana cDNA T46835 similar to several small proteins (~100 aa) that are induced by heat, auxin, ethylene and wounding such as Phaseolus aureus indole-3-acetic acid induced protein ARG (SW:32292);supported by full-length cDNA: Ceres:23194.
246373_at	0.00634102	22.6014	up		At1g51860	receptor-like protein kinase, putative similar to receptor-like protein kinase GI:9758831 from [Arabidopsis thaliana]
246090_at	0.00634722	2.29384	up	WAV2	At5g20520	putative protein BEM46 bem1/bud5 suppressor, Schizosaccharomyces pombe, bem1/bud5 suppressor, EMBL:SP29892;supported by full-length cDNA: Ceres:36716.
267409_at	0.00638904	6.5715	down		At2g34910	hypothetical protein predicted by genefinder
266555_at	0.00640843	3.00712	up	GBF3	At2g46270	G-box binding bZIP transcription factor identical to PIR:S20885; supported by cDNA: gi_600862_gb_U17891.1_ATU17891
249705_at	0.00646576	9.25458	up		At5g35580	serine/threonine protein kinase-like
246715_at	0.00648935	3.11634	down		At5g28230	putative protein glucose-6-phosphate/phosphate-translocator precursor, Zea mays, PIR:T01210
259205_at	0.00650084	3.3531	up		At3g09030	hypothetical protein similar to putative protein GB:CAA18199 [Arabidopsis thaliana]
251422_at	0.00652862	2.66372	up		At3g60540	transport protein subunit - like S61B_ARATH PROTEIN TRANSPORT PROTEIN SEC61 BETA SUBUNIT, Arabidopsis thaliana, SWISSPROT:S61B_ARATH
245401_at	0.00652863	2.65765	up		At4g17670	hypothetical protein ;supported by full-length cDNA: Ceres:6709.
255831_at	0.00662166	2.48364	down		At2g33350	hypothetical protein predicted by genscan
266363_at	0.00663174	2.69318	up		At2g41250	hypothetical protein predicted by genscan and genefinder
247925_at	0.00668833	2.67165	up	TCH4	At5g57560	TCH4 protein (gb|AAA92363.1) ; supported by cDNA: gi_14194112_gb_AF367262.1_AF367262
248218_at	0.00669936	2.33701	up		At5g53710	unknown protein ;supported by full-length cDNA: Ceres:534.
257978_at	0.00673815	2.23193	down	ATNEK5	At3g20860	putative serine/threonine protein kinase similar to GB:NP_035979 from [Mus musculus]
259137_at	0.00678663	2.07128	up		At3g10300	unknown protein Pfam HMM hit: EF hand
267636_at	0.00678998	2.04856	down		At2g42110	hypothetical protein predicted by genscan
258792_at	0.00679618	3.0869	up		At3g04640	hypothetical protein predicted by genefinder;supported by full-length cDNA: Ceres:8992.
260005_at	0.0068216	6.00893	up		At1g67920	unknown protein ;supported by full-length cDNA: Ceres:13102.
253579_at	0.00684647	2.41339	down	BRS1	At4g30610	SERINE CARBOXYPEPTIDASE II-like protein probable SERINE CARBOXYPEPTIDASE II-2 PRECURSOR - HORDEUM VULGARE,PIR2:T05701; supported by cDNA: gi_13877870_gb_AF370198.1_AF370198
252346_at	0.00693547	5.39786	up		At3g48650	hypothetical protein
250983_at	0.0069413	5.70048	up		At5g02780	putative protein In2, Zea mays, EMBL:X58573
246858_at	0.00698515	2.53695	up		At5g25930	receptor-like protein kinase - like receptor-like protein kinase 5, Arabidopsis thaliana, PIR:S27756
260556_at	0.00700382	4.89492	up		At2g43620	putative endochitinase
262212_at	0.00701973	2.08861	down	ARR15	At1g74890	response regulator 7, putative similar to response regulator 7 GI:3953603 from [Arabidopsis thaliana]; supported by cDNA: gi_11870064_gb_AF305720.1_AF305720
266724_at	0.00713951	3.56637	down		At2g03180	hypothetical protein predicted by genscan
247358_at	0.00715232	17.8253	down		At5g63580	flavonol synthase
259918_at	0.00719821	14.0865	down		At1g72570	putative AP2 domain transcription factor contains Pfam profile: PF00847 AP2 domain (2 copies); contains non-consensus TA acceptor splice site at exon 4
256451_s_at	0.00720798	2.00224	up		At1g75170	unknown protein
258263_at	0.00725526	2.75802	up		At3g15780	unknown protein
251282_at	0.00725933	2.85721	up	CRF6	At3g61630	putative protein transcription factor Pti6 - Lycopersicon esculentum, PIR:T07728;supported by full-length cDNA: Ceres:100688.
266823_at	0.00727277	2.43264	down		At2g44930	hypothetical protein predicted by genscan; supported by cDNA: gi_15810320_gb_AY056199.1_
249800_at	0.00735384	2.32449	up	MTN3	At5g23660	MtN3-like protein ; supported by cDNA: gi_3747110_gb_AF095641.1_AF095641
265828_at	0.00736737	2.15861	down		At2g14520	hypothetical protein predicted by genscan
249581_at	0.00737406	3.53098	up	ATGSR1	At5g37600	glutamate--ammonia ligase ; supported by cDNA: gi_16226386_gb_AF428386.1_AF428386
267624_at	0.0073782	2.07367	up	BIK1	At2g39660	putative protein kinase
247290_at	0.00742047	4.82332	up		At5g64450	putative protein similar to unknown protein (emb|CAB71880.1)
264042_at	0.00752772	2.29919	up	ST	At2g03760	putative steroid sulfotransferase ; supported by cDNA: gi_599639_emb_Z46823.1_ATTS4391
248327_at	0.00759118	3.42465	up		At5g52750	putative protein similar to unknown protein (emb|CAA71173.1);supported by full-length cDNA: Ceres:19542.
264149_at	0.00762283	2.41999	down	ANAC005	At1g02250	NAM (no apical meristem)-like protein, putative similar to NAM (no apical meristem)-like protein GI:5306267 from (Arabidopsis thaliana)
249754_at	0.00763512	4.22202	up		At5g24530	flavanone 3-hydroxylase-like protein ; supported by full-length cDNA: Ceres: 149654.
253505_at	0.00774842	3.9123	up	CYP82C2	At4g31970	Cytochrome P450-like protein flavonoid 3 ,5'-hydroxylase, Campanula medium, PATCHX:D1003951
267490_at	0.00776964	2.49815	up		At2g19130	putative receptor-like protein kinase
264590_at	0.00777193	2.09093	up		At2g17710	unknown protein ;supported by full-length cDNA: Ceres:1011.
258921_at	0.00779458	2.47968	up	ANAC053	At3g10500	unknown protein N-terminus similar to unknown protein GB:AAD25613 [Arabidopsis thaliana]; supported by full-length cDNA: Ceres: 38529.
247314_at	0.00780803	7.1443	up	SAL2	At5g64000	3(2),5-bisphosphate nucleotidase (emb|CAB05889.1)
247554_at	0.00791849	2.5775	up	ATEXO70E2	At5g61010	putative protein leucine zipper-containing protein, tomato, PIR:S21495; supported by cDNA: gi_15215763_gb_AY050411.1_
255742_at	0.00796964	2.09201	up		At1g25560	DNA-binding protein RAV2, putative similar to DNA-binding protein RAV2 GI:3868859 from [Arabidopsis thaliana]; supported by cDNA: gi_15810260_gb_AY056169.1_
261648_at	0.00797131	2.79217	up	STZ	At1g27730	salt-tolerance zinc finger protein identical to salt-tolerance zinc finger protein GB:CAA64820 GI:1565227 from [Arabidopsis thaliana]; supported by cDNA: gi_14334649_gb_AY034998.1_
250286_at	0.00798097	4.94317	up	PBS3	At5g13320	auxin-responsive - like protein Nt-gh3 deduced protein, Nicotiana tabacum, EMBL:AF123503
262085_at	0.00804589	3.05929	up		At1g56060	hypothetical protein predicted by genemark.hmm
258941_at	0.00807337	7.55068	up	ATMDAR3	At3g09940	putative monodehydroascorbate reductase (NADH) similar to monodehydroascorbate reductase (NADH) GB:JU0182 [Cucumis sativus]; supported by full-length cDNA: Ceres: 11160.
251739_at	0.00810349	2.13858	up	CAN	At3g56170	putative protein protein of unknown function - Corydalis sempervirens, EMBL:X63595; supported by cDNA: gi_7684291_dbj_D84226.1_D84226
250477_at	0.00815382	2.21457	up		At5g10190	putative protein CIS,CIS-MUCONATE TRANSPORT PROTEIN, Acinetobacter calcoaceticus, SWISSPROT:MUCK_ACICA; supported by cDNA: gi_13430499_gb_AF360162.1_AF360162
255340_at	0.00817831	8.23359	up		At4g04490	putative receptor-like protein kinase
248321_at	0.00819313	4.58278	up		At5g52740	putative protein similar to unknown protein (emb|CAA71173.1)
255590_at	0.00830852	2.23858	up		At4g01610	cathepsin B-like cysteine protease, putative similar to cathepsin B-like cysteine proteinase GI:609175 from [Nicotiana rustica]; contains an unusually short, 5nt exon;supported by full-length cDNA: Ceres:20761.
257261_s_at	0.00833098	3.43041	down		At3g21930	hypothetical protein contains Pfam profile: PF01657 Domain of unknown function
263161_at	0.00840496	4.20921	up		At1g54020	myrosinase-associated protein, putative similar to myrosinase-associated protein GI:1769967 from [Brassica napus]; supported by cDNA: gi_15809979_gb_AY054258.1_
259757_at	0.00844028	2.29425	up	ATPDIL1-2	At1g77510	putative thioredoxin similar to protein disulfide isomerase precursor GB:P29828 [Medicago sativa]; Pfam HMM hit: Thioredoxins
265764_at	0.00845783	2.2701	down		At2g48050	hypothetical protein predicted by genscan and genefinder
251715_at	0.0084694	4.3402	up		At3g56390	putative protein putative WRKY-type DNA binding protein At2g40740 - Arabidopsis thaliana, EMBL:AC007660
264616_at	0.00850701	2.60586	up		At2g17740	unknown protein
249937_at	0.00851023	4.94496	up		At5g22470	putative protein seed maturation protein PM38; also similar to poly(ADP)-ribose polymerase
260804_at	0.00852086	2.78357	up		At1g78410	hypothetical protein predicted by genemark.hmm;supported by full-length cDNA: Ceres:157.
247137_at	0.00858769	2.64788	up	CPK28	At5g66210	calcium-dependent protein kinase ;supported by full-length cDNA: Ceres:18901.
260492_at	0.0086032	5.05009	up	PGAZAT	At2g41850	putative polygalacturonase
262671_at	0.00865821	2.86158	up	CPK29	At1g76040	calcium-dependent protein kinase, putative similar to calcium-dependent protein kinase GB:AAC25423 GI:3283996 [Nicotiana tabacum]
264434_at	0.00875375	5.32654	up		At1g10340	hypothetical protein predicted by genscan; supported by cDNA: gi_13937239_gb_AF372975.1_AF372975
261135_at	0.00877613	3.38457	up	LCR78	At1g19610	defensin AMP1, putative similar to PIR:S66219 from [Clitoria ternatea]
252993_at	0.00877682	2.55622	up		At4g38540	monooxygenase 2 (MO2)
249417_at	0.00877804	4.04843	up		At5g39670	calcium-binding protein - like cbp1 calcium-binding protein, Lotus japonicus, EMBL:LJA251808; supported by cDNA: gi_16648829_gb_AY058192.1_
247965_at	0.00892566	2.17349	down	AGP14	At5g56540	putative protein similar to unknown protein (pir||T06016); supported by cDNA: gi_10880504_gb_AF195895.1_AF195895
249364_at	0.0089622	2.9605	up		At5g40590	putative protein predicted protein, Arabidopsis thaliana
245598_at	0.00901557	2.46479	down		At4g14200	hypothetical protein
254242_at	0.00906164	2.44946	up		At4g23200	serine /threonine kinase - like protein serine /threonine kinase, Brassica oleracea
260401_at	0.00908162	2.12785	up		At1g69840	unknown protein similar to hypothetical protein GB:CAA10289 [Cicer arietinum]
261020_at	0.00911425	3.78378	up		At1g26390	hypothetical protein similar to reticuline oxidase-like protein GB:CAB45850 GI:5262224 from [Arabidopsis thaliana]; supported by cDNA: gi_15293132_gb_AY051000.1_
254346_at	0.00913022	2.13736	up	APG8A	At4g21980	symbiosis-related like protein symbiosis-related protein, Laccaria bicolor,PATX:G2072023;supported by full-length cDNA: Ceres:14759.
248092_at	0.00913465	2.63216	up	SUM3	At5g55170	ubiquitin-like protein
260943_at	0.00918701	2.42068	up	ATTRX5	At1g45145	thioredoxin, putative similar to thioredoxin GI:992966 from [Arabidopsis thaliana]; supported by full-length cDNA: Ceres: 3236.
250655_at	0.00924034	2.00926	up	OBF5	At5g06960	transcription factor HBP-1b (gb|AAD24395.1)
267407_at	0.00927383	3.23076	up	MEE27	At2g34880	unknown protein
253776_at	0.00927809	3.43143	up	AAC3	At4g28390	ADP,ATP carrier-like protein ADP,ATP carrier protein-rice, PIR2:S33630;supported by full-length cDNA: Ceres:42036.
261240_at	0.00929828	3.77269	up	ATSBT3.5	At1g32940	subtilisin-like serine protease contains similarity to subtilase; SP1 GI:9957714 from [Oryza sativa]
245885_at	0.00929892	2.03232	up		At5g09440	putative protein phi-1 - Nicotiana tabacum, EMBL:AB018441;supported by full-length cDNA: Ceres:38576.
265817_at	0.00939485	3.22697	up	HIS1-3	At2g18050	histone H1 ;supported by full-length cDNA: Ceres:112970.
252098_at	0.00945414	2.39971	up		At3g51330	putative protein several hypothetical proteins - Arabidopsis thaliana; supported by cDNA: gi_15010763_gb_AY045683.1_
250304_at	0.00954207	2.29148	down		At5g12110	elongation factor 1B alpha-subunit (emb|CAB64729.1)
262715_at	0.00955014	2.22751	down	AtMYB58	At1g16490	putative myb-related transcription factor similar to gb|Y11352 myb factor from Oryza sativa;supported by full-length cDNA: Ceres:152630.
262529_at	0.00960109	2.80383	up		At1g17250	putative receptor protein kinase Approximately 30% identical to disease resistance proteins [Lycopersicon esculentum] (gi|3894387 and gi|3894393) and [Lycopersicon pimpinellifolium] (gi|1184075 and gi|1184077)
258894_at	0.00961325	2.09371	up		At3g05650	putative disease resistance protein similar to putative disease resistance protein GB:AAF01514 from clone F9F8
249125_at	0.00963219	2.06748	up		At5g43450	1-aminocyclopropane-1-carboxylate oxidase ; supported by cDNA: gi_14596164_gb_AY042870.1_
258890_at	0.00965255	3.69668	up	ATHAP2B	At3g05690	putative transcription factor similar to GB:CAA74049
266780_at	0.00971126	4.72627	up	ATGLR2.8	At2g29110	putative ligand-gated ion channel protein
259550_at	0.00980344	8.13055	up	AGP5	At1g35230	hypothetical protein ;supported by full-length cDNA: Ceres:265772.
251856_at	0.00980887	2.14473	down	AMP1	At3g54720	Peptidase - like protein ileal peptidase, Rattus norvegicus, EMBL:AF009921;supported by full-length cDNA: Ceres:103193.
255450_at	0.00982947	2.61741	down		At4g02850	putative protein similar to T5J8.18
259626_at	0.00984112	2.22385	up	ATBZIP60	At1g42990	bZIP transcription factor, putative contains Pfam profile: PF00170: bZIP transcription factor; supported by cDNA: gi_15028322_gb_AY045964.1_
262607_at	0.00987579	2.49374	up		At1g13990	unknown protein ;supported by full-length cDNA: Ceres:93312.
262408_at	0.00995775	2.24367	up		At1g34750	protein phosphatase type 2C, putative similar to GB:AAD17805 from (Lotus japonicus) (Proc. Natl. Acad. Sci. U.S.A. 96 (4), 1738-1743 (1999))
247949_at	0.0101172	2.59304	up	CYP81F2	At5g57220	cytochrome P450
259173_at	0.0101215	2.48769	up	GLUC	At3g03640	beta-glucosidase identical to beta-glucosidase GB:AAC31962 [Arabidopsis thaliana]; supported by cDNA: gi_3420934_gb_AF082157.1_AF082157
246988_at	0.0101397	4.02554	up		At5g67340	putative protein strong similarity to unknown protein (pir||T00518)
257745_at	0.0101613	2.10782	up		At3g29240	unknown protein ;supported by full-length cDNA: Ceres:121435.
253819_at	0.0101676	7.05745	up		At4g28350	receptor protein kinase like protein lectin receptor-like serine/threonine kinase lecRK1, Arabidopsis thaliana, PIR2:S68589
261801_at	0.0102476	2.18532	down	AAE14	At1g30520	hypothetical protein similar to hypothetical protein GB:AAF19755 GI:6634775 from [Arabidopsis thaliana]
264893_at	0.0102594	2.75047	up		At1g23140	unknown protein similar to unknown protein GB:AAD55495
263291_at	0.0102762	2.94538	down		At2g10920	unknown protein
261005_at	0.0102992	7.96913	up		At1g26420	hypothetical protein similar to reticuline oxidase-like protein GB:CAB45850 GI:5262224 from [Arabidopsis thaliana]
254387_at	0.0103742	6.10378	up		At4g21850	putative protein CGI-131 protein, Homo sapiens, AF151889;supported by full-length cDNA: Ceres:24573.
263857_at	0.0103816	3.20568	up		At2g04380	unknown protein
249383_at	0.0103858	2.97025	down	PRE1	At5g39860	putative protein putative DNA-binding protein - Arabidopsis thaliana, EMBL:AC011765;supported by full-length cDNA: Ceres:4734.
264258_at	0.0105074	2.03947	up		At1g09220	hypothetical protein predicted by genefinder
262013_s_at	0.0105092	2.15619	up		At1g35640	mudrA-like protein similar to Mu transposable element protein mudrA GB:AAA21566 GI:540581 from [Zea mays]
259145_at	0.0105525	2.39101	down		At3g10170	hypothetical protein predicted by genscan
259937_s_at	0.010556	2.13096	up	ATNAP5	At1g71330	putative ABC transporter contains Pfam profile: PF00005 ABC transporter
252011_at	0.0106	2.10245	down		At3g52720	carbonic anhydrase (CAH1) ; supported by cDNA: gi_15450772_gb_AY054466.1_
256787_at	0.0106581	3.03858	up	ATBFRUCT1	At3g13790	beta-fructofuranosidase 1 identical to GB:S37212 from [Arabidopsis thaliana]; supported by cDNA: gi_15027838_gb_AY045776.1_
266265_at	0.0106627	2.13721	up		At2g29340	putative tropinone reductase ; supported by cDNA: gi_14334839_gb_AY035093.1_
259272_at	0.0108237	3.40389	up		At3g01290	unknown protein similar to hypothetical protein GB:CAA10289 [Cicer arietinum]; supported by full-length cDNA: Ceres: 108086.
260034_at	0.0108636	2.1509	down		At1g68810	putative DNA-binding protein Pfam HMM hit: helix-loop-helix DNA-binding domain
256183_at	0.0108779	2.4196	up	ATMKK4	At1g51660	MAP kinase kinase 4 (ATMKK4) identical to MAP kinase kinase 4 [Arabidopsis thaliana]; supported by cDNA: gi_13265419_gb_AF324667.2_AF324667
259658_at	0.0109287	2.04431	down		At1g55370	hypothetical protein predicted by genemark.hmm;supported by full-length cDNA: Ceres:32881.
264232_at	0.0109963	2.24496	up		At1g67470	putative protein kinase Pfam HMM hit: Eukaryotic protein kinase domain; identical to GB:AAC18787 (Arabidopsis thaliana)
265350_at	0.0109974	6.56428	down		At2g22620	unknown protein predicted by genscan
262834_at	0.011007	2.5271	down		At1g14690	hypothetical protein predicted by genscan+; shares partial similarity to myosin heavy chain SP: P14105 [Gallus gallus (Chicken)]
260727_at	0.0110099	2.4774	down		At1g48100	polygalacturonase PG1, putative similar to GB:AAD46483 from [Glycine max] (Mol. Plant Microbe Interact. 12 (6), 490-498 (1999)); supported by cDNA: gi_15292728_gb_AY050798.1_
245771_at	0.0110402	2.33196	down		At1g30250	hypothetical protein predicted by genemark.hmm
260211_at	0.0110684	2.00197	up		At1g74440	hypothetical protein similar to YGL010w-like protein GB:AAC32136 [Picea mariana]
252862_at	0.0111432	10.0491	up		At4g39830	putative L-ascorbate oxidase L-ascorbate oxidase, Cucumis sativus, PIR1:KSKVAO
264958_at	0.011242	2.21108	up		At1g76960	unknown protein ; supported by cDNA: gi_13926184_gb_AF370567.1_AF370567
259502_at	0.0112675	3.90712	up		At1g15670	unknown protein ; supported by cDNA: gi_15146331_gb_AY049307.1_
265957_at	0.0112971	2.00101	down		At2g37300	hypothetical protein predicted by genscan and genefinder
258203_at	0.0113736	4.83303	up		At3g13950	hypothetical protein predicted by genemark.hmm
257061_at	0.0115139	4.74396	up		At3g18250	hypothetical protein predicted by genscan+
251336_at	0.0115351	4.32681	up	BAP1	At3g61190	putative protein hypothetical protein F4I18.26 - Arabidopsis thaliana, PIR:T02471;supported by full-length cDNA: Ceres:30454.
254624_at	0.0116842	2.05434	up		At4g18580	hypothetical protein ;supported by full-length cDNA: Ceres:31734.
248775_at	0.011767	21.887	up		At5g47850	receptor kinase-like protein
252681_at	0.0117721	2.99236	up	ANAC061	At3g44350	NAC domain -like protein Tobacco elicitor-responsive gene (TERN), NAC-domain protein, Nicotiana tabacum, EMBL:AB021178
251672_at	0.0118317	2.07249	up	AGL16	At3g57230	MADS-box transcription factor-like protein MADS-box transcription factor DEFH125 - Antirrhinum majus, PIR:T17029
263611_at	0.0118333	11.2158	up		At2g16450	hypothetical protein predicted by genscan and genefinder
255430_at	0.0118482	5.28562	up	TIC20-IV	At4g03320	putative chloroplast protein import component similar to P. sativum Tic20 chloroplast protein import component, GenBank accession number AF095285;supported by full-length cDNA: Ceres:111207.
248686_at	0.0118516	2.01296	up		At5g48540	33 kDa secretory protein-like ; supported by cDNA: gi_15292980_gb_AY050924.1_
252415_at	0.0118638	2.51117	up	ASN1	At3g47340	glutamine-dependent asparagine synthetase ; supported by cDNA: gi_16930406_gb_AF419557.1_AF419557
251745_at	0.0118755	2.19687	up		At3g55980	putative protein zinc finger transcription factor (PEI1), Arabidopsis thaliana, EMBL:AF050463; supported by cDNA: gi_15810486_gb_AY056282.1_
266989_at	0.011914	2.23354	up		At2g39330	putative myrosinase-binding protein ;supported by full-length cDNA: Ceres:39069.
246831_at	0.0119178	2.34574	up	MSS1	At5g26340	hexose transporter - like protein hexose transporter HT2, Lycopersicon esculentum, EMBL:LES132224; supported by cDNA: gi_15010579_gb_AY045591.1_
249983_at	0.0120423	7.59292	up		At5g18470	putative protein S-receptor kinase PK3 precursor, maize, PIR:T02753;supported by full-length cDNA: Ceres:154037.
267550_at	0.0120726	2.30428	up	AP4.3A	At2g32800	putative protein kinase contains a protein kinase domain profile (PDOC00100)
262119_s_at	0.0120933	2.7528	up	ATGSTF7	At1g02930	glutathione S-transferase, putative similar to glutathione S-transferase GI:860955 from [Hyoscyamus muticus]; supported by cDNA: gi_15215607_gb_AY050332.1_
248833_at	0.0121178	2.14809	up	ATBI-1	At5g47120	Bax inhibitor-1 like ;supported by full-length cDNA: Ceres:36400.
250445_at	0.0121668	5.38925	up		At5g10760	nucleoid DNA-binding protein cnd41 - like protein nucleoid DNA-binding protein cnd41, chloroplast, common tobacco, PIR:T01996
253643_at	0.0121834	2.75326	up		At4g29780	hypothetical protein ;supported by full-length cDNA: Ceres:249769.
261442_at	0.012223	5.73505	up		At1g28375	Expressed protein ; supported by full-length cDNA: Ceres: 28452.
261711_at	0.0122985	2.11032	up		At1g32700	unknown protein similar to hypothetical protein GB:AAF25968 GI:6714272 from [Arabidopsis thaliana];supported by full-length cDNA: Ceres:206224.
251471_at	0.0123218	6.8279	down		At3g59570	putative protein GTPASE-ACTIVATING PROTEIN GYP7 - Yarrowia lipolytica, EMBL: M17741
266977_at	0.0123732	2.66243	up		At2g39420	putative phospholipase
262978_at	0.0124289	2.03412	down	TUB1	At1g75780	tubulin beta-1 chain identical to GB:P12411 GI:135442 from [Arabidopsis thaliana](Gene 63 (1), 87-102 (1988))
265189_at	0.0124348	2.92025	up		At1g23840	unknown protein ; supported by cDNA: gi_14335017_gb_AY037188.1_
259410_at	0.01247	4.04707	up		At1g13340	hypothetical protein predicted by genemark.hmm
252549_at	0.012492	4.46013	up		At3g45860	protein kinase - like receptor-like protein kinase RLK3, Arabidopsis thaliana, EMBL:ATH011674
257623_at	0.0125216	3.61062	up	CYP71B23	At3g26210	cytochrome P450, putative contains Pfam profile: PF00067 cytochrome P450
254914_at	0.0125861	3.01882	down		At4g11290	peroxidase ATP19a
257939_at	0.0125898	2.74641	up	STP4	At3g19930	monosaccharide transport protein, STP4 identical to GB:S25009 from [Arabidopsis thaliana]; supported by cDNA: gi_13605905_gb_AF367352.1_AF367352
255941_at	0.0127111	7.38424	up	ATTIM17-1	At1g20350	mitochondrial inner membrane translocase component, putative similar to mitochondrial inner membrane translocase component Tim17a GI:4378524 from [Mus musculus]
260934_at	0.0127954	5.29517	up		At1g45100	hypothetical protein predicted by genemark.hmm
253874_at	0.0127994	2.4644	up		At4g27450	putative protein stem-specific protein - Nicotiana tabacum,PID:g20037;supported by full-length cDNA: Ceres:35207.
254524_at	0.0127996	16.0917	up		At4g20000	hypothetical protein
261526_at	0.01283	2.36256	up	APK2A	At1g14370	protein kinase identical to protein kinase GI:2852447 from [Arabidopsis thaliana]; supported by cDNA: gi_2852446_dbj_D88206.1_D88206
267515_at	0.012887	2.90053	up		At2g45680	putative PCF2-like DNA binding protein ; supported by cDNA: gi_15810350_gb_AY056214.1_
257432_at	0.0129184	2.87387	up		At2g21850	unknown protein
245677_at	0.0129206	3.90623	up		At1g56660	hypothetical protein predicted by genemark.hmm
246777_at	0.012946	2.84102	up		At5g27420	RING-H2 zinc finger protein-like RING-H2 zinc finger protein ATL6 - Arabidopsis thaliana, EMBL:AF132016;supported by full-length cDNA: Ceres:106078.
255228_at	0.013101	3.34799	up		At4g05470	F-box protein family, AtFBL21 contains similarity to N7 protein GI:3273101 from [Medicago truncatula]
253099_s_at	0.0131046	2.04132	up		At4g37530	peroxidase - like protein peroxidase, Arabidopsis thaliana, gb:X98314
249889_at	0.0132396	2.15309	up		At5g22540	putative protein strong similarity to unknown protein (emb|CAB72473.1)
252053_at	0.0132409	2.89085	up	SYP122	At3g52400	syntaxin-like protein synt4 ;supported by full-length cDNA: Ceres:37248.
263536_at	0.0132852	2.76848	up	WRKY60	At2g25000	putative WRKY-type DNA binding protein ;supported by full-length cDNA: Ceres:30071.
252417_at	0.0133146	4.55558	up		At3g47480	putative calcium-binding protein calcium binding domains (EF hand) of several proteins
249459_at	0.0133246	2.7982	up		At5g39580	peroxidase ATP24a
258947_at	0.0133362	5.28033	up		At3g01830	hypothetical protein similar to calmodulin-like protein GB:CAB42906 [Arabidopsis thaliana]; Pfam HMM hit: EF hand; supported by full-length cDNA: Ceres: 7252.
255272_at	0.0133651	2.24738	down		At4g05270	putative protein (ubiquitin like) to various ubiquitin-like proteins
253181_at	0.0134898	2.87921	up	LHT7	At4g35180	amino acid permease - like protein Lily mRNA, Lilium longiflorum, gb:D21814;supported by full-length cDNA: Ceres:36461.
258362_at	0.013494	3.7596	up		At3g14280	unknown protein
262616_at	0.0135046	2.68359	up		At1g06620	oxidoreductase, putative contains Pfam profile: PF00671 Iron/Ascorbate oxidoreductase family
267521_at	0.0136344	2.43148	up		At2g30480	hypothetical protein predicted by genfinder
265846_at	0.0136567	4.84875	down	SCPL28	At2g35770	putative serine carboxypeptidase II
246600_at	0.0136845	2.24161	up	SAG101	At5g14930	putative protein disease resistance protein EDS1, Arabidopsis thaliana, PIR:T48859; supported by cDNA: gi:8699169
254243_at	0.0137634	3.60482	up	CRK13	At4g23210	serine/threonine kinase - like protein serine/threonine kinase, Brassica oleracea
254832_at	0.0138418	3.28804	up		At4g12490	pEARLI 1-like protein Arabidopsis thaliana pEARLI 1 mRNA, PID:g871780; supported by cDNA: gi_15450470_gb_AY052336.1_
260919_at	0.0138599	8.34332	up		At1g21520	hypothetical protein predicted by genemark.hmm
262281_at	0.013915	2.26229	up		At1g68570	peptide transporter, putative similar to PEPTIDE TRANSPORTER PTR2-B GB:P46032 GI:1172704 from [Arabidopsis thaliana]
254829_at	0.0139576	2.42796	down		At4g12530	AIR1A-like protein putative cell wall-plasma membrane disconnecting CLCT protein - Arabidopsis thaliana, PID:g4218987;supported by full-length cDNA: Ceres:28572.
260805_at	0.0140449	2.74776	down	ATGSTU23	At1g78320	glutathione transferase, putative similar to glutathione transferase GI:2853219 from [Carica papaya];supported by full-length cDNA: Ceres:18518.
260239_at	0.0140558	4.63084	up		At1g74360	putative receptor protein kinase similar to brassinosteroid insensitive 1 GB:AAC49810 (putative receptor protein kinase); contains Pfam profiles: PF00560 Leucine Rich Repeat (17 repeats), PF00069 Eukaryotic protein kinase domain; supported by cDNA: gi_15810516_gb_AY056297.1_
246098_at	0.0140884	2.16576	up		At5g20400	ethylene-forming-enzyme-like dioxygenase-like protein ethylene-forming-enzyme-like dioxygenase - Prunus armeniaca, EMBL:U97530;supported by full-length cDNA: Ceres:38372.
261986_s_at	0.0141374	4.94761	up	CYP76C5	At1g33720	cytochrome P450, putative similar to CYTOCHROME P450 76C2 GB:O64637 from [Arabidopsis thaliana]
262703_at	0.0141748	2.22141	up		At1g16510	putative auxin-induced protein similar to gb|D14414 Indole-3-acetic acid induced protein from Vigna radiata. ESTs gb|AA712892 and gb|Z17613 come from this gene
248867_at	0.0141967	3.74928	down		At5g46830	bHLH transcription factor
248276_at	0.0142541	2.29155	up	YSL3	At5g53550	EspB-like protein
246827_at	0.0144051	2.02394	down		At5g26330	copper binding - like protein mavicyanin, zucchini, PIR:S72218
247945_at	0.0145799	2.05544	up		At5g57150	putative protein contains similarity to unknown protein (pir||T08554); supported by full-length cDNA: Ceres: 266884.
267607_s_at	0.0146069	2.05953	up	ATSEH	At2g26740	epoxide hydrolase (ATsEH) identical to GB:D16628; supported by cDNA: gi_1109599_dbj_D16628.1_ATHATSEH
251054_at	0.0146185	5.13569	up		At5g01540	receptor like protein kinase receptor like protein kinase - Arabidopsis thaliana, EMBL:ATLECGENE; supported by cDNA: gi_13605542_gb_AF361597.1_AF361597
260648_at	0.0146322	4.09802	up		At1g08050	unknown protein
264766_at	0.0147265	3.03748	up		At1g61420	receptor kinase, putative similar to receptor kinase GI:166692 from [Arabidopsis thaliana]
245486_x_at	0.01477	2.65173	up		At4g16240	glycine-rich protein homolog
256337_at	0.014797	7.40252	up		At1g72060	unknown protein
256937_at	0.0148049	2.65816	up		At3g22620	hypothetical protein predicted by genemark.hmm; supported by cDNA: gi_14334663_gb_AY035005.1_
253462_at	0.0148543	3.294	up	VAMP7C	At4g32150	synaptobrevin-like protein synaptobrevin-like protein, Mus musculus;supported by full-length cDNA: Ceres:41543.
252009_at	0.0148727	2.58464	up		At3g52800	zinc finger - like protein zinc finger protein 216, Homo sapiens, EMBL:AF062072; supported by cDNA: gi_14596166_gb_AY042871.1_
248932_at	0.0150057	7.57303	up	ATPTR3	At5g46050	peptide transporter
253915_at	0.0150174	3.31566	up		At4g27280	putative protein centrin, Marsilea vestita;supported by full-length cDNA: Ceres:13072.
264342_at	0.0150565	2.22697	down		At1g12080	unknown protein ; supported by full-length cDNA: Ceres: 270281.
264648_at	0.0150797	5.24612	up	BIP3	At1g09080	putative luminal binding protein Similar to Arabidopsis luminal binding protein (gb|D89342)
257591_at	0.0152056	6.85448	up		At3g24900	leucine-rich repeat disease resistance protein, putative similar to NL0C GB:AAD13302 from [Lycopersicon esculentum] (Mol. Plant Microbe Interact.(1999) 12 (2), 93-102)
247327_at	0.0152704	3.98837	up		At5g64120	peroxidase (emb|CAA67551.1) ;supported by full-length cDNA: Ceres:23349.
247145_at	0.0152732	6.36728	up		At5g65600	receptor protein kinase-like protein
256599_at	0.0152776	2.83165	down		At3g14760	hypothetical protein predicted by genscan+
254432_at	0.0152849	2.2209	up		At4g20830	reticuline oxidase -like protein reticuline oxidase, Eschscholzia californica, PIR:A41533; supported by cDNA: gi_15983492_gb_AF424621.1_AF424621
261340_at	0.0153607	5.1474	down	APUM9	At1g35730	hypothetical protein predicted by genemark.hmm
253401_at	0.0153762	2.18119	up		At4g32870	putative protein hypothetical protein F17H15.20 Arabidopsis thaliana chromosome II BAC F17H15, PID:g3643606
245184_at	0.0154402	2.34244	down		At1g67790	F12A21.8 hypothetical protein
267393_at	0.0155113	2.19688	up		At2g44500	similar to axi 1 protein from Nicotiana tabacum
251840_at	0.015538	2.10017	up	ATPDIL1-3	At3g54960	protein disulfide-isomerase-like protein protein disulphide isomerase, Fasciola hepatica
256441_at	0.0155438	2.0329	down		At3g10940	unknown protein ;supported by full-length cDNA: Ceres:3056.
252592_at	0.0156569	2.12858	up	ATMPK3	At3g45640	mitogen-activated protein kinase 3 ; supported by cDNA: gi_14423447_gb_AF386961.1_AF386961
258682_at	0.0157417	2.9464	up	ATPK19	At3g08720	putative ribosomal-protein S6 kinase (ATPK19) identical to putative ribosomal-protein S6 kinase (ATPK19) GB:D42061 [Arabidopsis thaliana] (FEBS Lett. 358 (2), 199-204 (1995)); supported by cDNA: gi_15292784_gb_AY050826.1_
266835_at	0.01576	2.27422	up	NDA2	At2g29990	putative NADH dehydrogenase (ubiquinone oxidoreductase)
259331_at	0.0158656	2.00178	down		At3g03840	putative auxin-induced protein similar to SAUR GB:BAA25434 [Raphanus sativus]
250744_at	0.0159145	2.19422	down		At5g05840	putative protein strong similarity to unknown protein (emb|CAB81597.1)
259489_at	0.0161055	2.56463	up		At1g15790	unknown protein
255756_at	0.0162176	2.17972	down	ATGH9B5	At1g19940	endo-beta-1,4-D-glucanase, putative similar to endo-beta-1,4-D-glucanase GI:4165132 from [Lycopersicon esculentum]; supported by cDNA: gi_15081704_gb_AY048245.1_
248298_at	0.0163088	5.45414	up		At5g53110	putative protein similar to unknown protein (gb AAF25996.1)
266778_at	0.0163445	2.3315	up	CYP707A2	At2g29090	putative cytochrome P450
246794_s_at	0.0163542	2.49029	down		At5g27010	putative protein predicted proteins, Arabidopsis thaliana and Homo sapiens
262705_at	0.0163805	2.50972	up		At1g16260	putative wall-associated kinase similar to gb|AJ012423 wall-associated kinase 2 from Arabidopsis thaliana
262381_at	0.0164212	2.32262	up		At1g72900	virus resistance protein, putative similar to virus resistance protein GI:558886 from [Nicotiana glutinosa]
246214_at	0.0164347	2.29879	up	HSF4	At4g36990	heat shock transcription factor HSF4 ; supported by cDNA: gi_1619920_gb_U68017.1_ATU68017
253147_at	0.0164376	2.73853	up	CONNEXIN 32	At4g35600	protein kinase - like protein serine/threonine-specific protein kinase APK1, Arabidopsis thaliana, PIR2:S28615
245008_at	0.0164835	2.41224	down		ycf3	hypothetical protein
248970_at	0.016516	2.41058	up		At5g45380	urea active transporter-like protein
245783_s_at	0.0165882	2.22055	down		At1g35180	hypothetical protein similar to hypothetical protein GB:AAF69173 GI:7767676 from [Arabidopsis thaliana]
249340_at	0.0166108	2.06065	down		At5g41140	putative protein contains similarity to myosin heavy chain
259842_at	0.0166399	2.05172	down		At1g73600	phosphoethanolamine N-methyltransferase, putative similar to GI:7407189 from [Spinacia oleracea]
248236_at	0.0167218	2.60772	up		At5g53870	putative protein contains similarity to phytocyanin/early nodulin-like protein
245088_at	0.0167905	2.11412	down		At2g39850	subtilisin-like serine protease contains similarity to subtilisin-like protease C1 GI:13325079 from [Glycine max]
260561_at	0.0167972	5.61599	up		At2g43580	putative endochitinase
262749_at	0.0168656	2.78575	up		At1g28580	lipase, putative contains Pfam profile: PF00657 Lipase/Acylhydrolase with GDSL-like motif; supported by cDNA: gi_15027914_gb_AY045814.1_
251479_at	0.0169327	2.96939	up	ATHLECRK	At3g59700	serine/threonine-specific kinase lecRK1 precursor,lectin receptor-like
263162_at	0.0169601	2.40618	up		At1g54150	hypothetical protein predicted by genemark.hmm; supported by cDNA: gi_16604353_gb_AY058075.1_
265067_at	0.017061	3.64822	up		At1g03850	hypothetical protein predicted by genefinder;supported by full-length cDNA: Ceres:271253.
263565_at	0.0170949	2.27593	up	FUT4	At2g15390	unknown protein
257547_at	0.0171421	2.02499	down		At3g13000	hypothetical protein predicted by genscan+
263960_at	0.0171777	2.0748	down		At2g36200	putative kinesin-related cytokinesis protein
258185_at	0.017227	2.04238	down		At3g21580	hypothetical protein similar to hypothetical protein GB:BAA18215 [Synechocystis sp.]; supported by cDNA: gi_16226637_gb_AF428451.1_AF428451
248246_at	0.0172462	2.27614	down	TRY	At5g53200	putative protein contains similarity to MYB family transcription factor
253660_at	0.017264	2.426	down		At4g30140	putative protein proline-rich protein APG C-terminus - Arabidopsis thaliana, PIR2:S21961;supported by full-length cDNA: Ceres:21878.
265597_at	0.017265	4.75644	up		At2g20145	Expressed protein ; supported by cDNA: gi_13605516_gb_AF361584.1_AF361584
252373_at	0.017396	2.71613	up	EDS1	At3g48090	disease resistance protein EDS1 ; supported by cDNA: gi_15028150_gb_AY046025.1_
267500_s_at	0.0175411	2.20695	up	CYP704A2	At2g45510	putative cytochrome P450
255319_at	0.0175471	2.84508	up		At4g04220	putative disease resistance protein similar to receptor protein kinases
255722_at	0.0176129	9.55352	down		At3g29570	hypothetical protein
247740_at	0.0177257	2.87303	up	CRCK1	At5g58940	receptor-like protein kinase precursor - like receptor-like protein kinase precursor, Madagascar periwinkle, PIR:T10060
255844_at	0.0177557	2.68379	up		At2g33580	putative protein kinase contains a protein kinase domain profile (PDOC00100)
258953_at	0.0178373	2.84254	up		At3g01430	hypothetical protein predicted by genscan
252367_at	0.0179055	3.28916	up	BT2	At3g48360	putative protein MEL-26, Caenorhabditis elegans, U67737; supported by cDNA: gi_14532781_gb_AY040015.1_
249432_at	0.0179741	4.32059	down		At5g39930	putative ATP/GTP-binding protein putative ATP/GTP-binding protein (HEAB) - Homo sapiens, EMBL:U73524
265424_at	0.0180727	2.52442	up		At2g20780	putative sugar transporter
245252_at	0.0182145	3.05704	up	ATERF-1	At4g17500	ethylene responsive element binding factor 1 (frameshift !) ; supported by cDNA: gi_3434966_dbj_AB008103.1_AB008103
253736_at	0.0182207	2.07176	down		At4g28780	Proline-rich APG - like protein proline-rich protein APG, Arabidopsis thaliana, PIR2:S21961;supported by full-length cDNA: Ceres:324.
260772_at	0.0182366	2.23638	up		At1g49050	unknown protein contains similarity to nucellin GI:2290203 from [Hordeum vulgare]; supported by cDNA: gi_13430539_gb_AF360182.1_AF360182
266385_at	0.0183081	3.47536	up	PR1	At2g14610	pathogenesis-related PR-1-like protein identical to GB:M90508; supported by cDNA: gi_166860_gb_M90508.1_ATHRPRP1A
253008_at	0.0183204	2.2147	up	ATEXPA20	At4g38210	expansin -like protein expansin (GhEX1) -Gossypium hirsutum,PID:g2811278;supported by full-length cDNA: Ceres:32072.
260432_at	0.0183901	6.79356	down	WRKY9	At1g68150	putative DNA binding protein similar to DNA-binding protein ABF2 GB:S61414 from [Avena fatua]; supported by cDNA: gi_15990587_gb_AY052645.1_
250153_at	0.0184075	5.26562	up	WRKY72	At5g15130	putative protein TMV response-related gene product, Nicotiana tabacum, EMBL:AB024510
253895_at	0.0184155	2.02691	up	AT2S3	At4g27160	NWMU3 - 2S albumin 3 precursor
248406_at	0.0184817	3.69998	up		At5g51490	pectinesterase
262389_at	0.0185609	2.10004	up		At1g49270	hypothetical protein contains similarity to receptor-like kinase GI:2224910 from [Daucus carota]
259679_at	0.0185946	2.19727	down		At1g77720	putative protein kinase Pfam HMM hit: Eukaryotic protein kinase domain, C-terminal region is identical to putative protein kinase GB:CAA72680 [Arabidopsis thaliana];supported by full-length cDNA: Ceres:40694.
253377_at	0.0186333	2.33449	up	ADR1-L1	At4g33300	putative protein NBS/LRR disease resistance protein (RFL1) - Arabidopsis thaliana,PID:g3309619
255753_at	0.0187552	2.02563	up	MYB51	At1g18570	myb factor, putative similar to myb factor GI:1946266 from [Oryza sativa]; supported by cDNA: gi_3941465_gb_AF062887.1_AF062887
249890_at	0.018848	4.73717	up	WRKY38	At5g22570	putative protein contains similarity to DNA-binding protein
249980_at	0.0188578	2.5718	up		At5g18870	putative protein
244937_at	0.0189096	2.4516	down		ndhH	NADH dehydrogenase 49KDa protein
259833_at	0.0189098	3.38694	up	MYB105	At1g69560	MYB-family transcription factor, putative contains Pfam profile: PF00249: Myb-like DNA-binding domain; supported by cDNA: gi_7644365_gb_AF249308.1_AF249308
264511_at	0.0189754	4.69475	down	ATGOLS3	At1g09350	putative galactinol synthase similar to GB:AAD26116 from [Brassica napus]; supported by cDNA: gi_13899102_gb_AF370546.1_AF370546
250994_at	0.0190558	3.16191	up		At5g02490	dnaK-type molecular chaperone hsc70.1 - like dnaK-type molecular chaperone hsc70.1, Arabidopsis thaliana, PIR:S46302
246405_at	0.0190737	6.47711	up		At1g57630	disease resistance protein RPP1-WsB, putative similar to disease resistance protein RPP1-WsB GI:9279731 from [Arabidopsis thaliana]
249377_at	0.0191583	3.20616	up		At5g40690	putative protein predicted proteins, Arabidopsis thaliana;supported by full-length cDNA: Ceres:11539.
259150_at	0.0191711	2.63887	up		At3g10320	unknown protein similar to unknown protein GB:AAB84346 [Arabidopsis thaliana]
246238_at	0.0192622	2.31139	up		At4g36670	sugar transporter like protein
249580_at	0.0192638	2.29917	up		At5g37740	putative protein predicted proteins, Arabidopsis thaliana; supported by cDNA: gi_15810334_gb_AY056206.1_
261216_at	0.0193073	2.41605	up		At1g33030	catechol O-methyltransferase, putative similar to catechol O-methyltransferase GI:4808524 from [Thalictrum tuberosum]
244938_at	0.0193189	2.6751	down		rps15	ribosomal protein S15
261470_at	0.0193723	2.94313	up	ATERF11	At1g28370	ethylene-responsive element binding factor, putative similar to ethylene-responsive element binding factor GI:8809573 from [Nicotiana sylvestris];supported by full-length cDNA: Ceres:27635.
260081_at	0.0193763	2.30392	down		At1g78170	unknown protein
257216_at	0.0193834	2.12176	up		At3g14990	4-methyl-5(b-hydroxyethyl)-thiazole monophosphate biosynthesis protein, putative similar to ThiJ GB:AAA82704 [Escherichia coli]; likely encodes two ThiJ subunits within a single polypeptide; supported by cDNA: gi_14517477_gb_AY039574.1_
247913_at	0.0194201	5.1081	up		At5g57510	unknown protein
247252_at	0.0195063	2.07399	down		At5g64770	unknown protein
259841_at	0.0195938	2.60029	up		At1g52200	unknown protein ; supported by full-length cDNA: Ceres: 16614.
263401_at	0.0196271	3.68737	up		At2g04070	hypothetical protein similar to hypothetical protein GB:AAC27412
AFFX-Athal-5SrRNA_at	0.0196765	2.54011	up		AFFX-Athal-5SrRNA	Arabidopsis thaliana /REF=M65137 /DEF=5S ribosomal RNA gene, complete cds /LEN=497
263840_at	0.0197335	2.80708	down		At2g36885	Expressed protein ; supported by full-length cDNA: Ceres: 29157.
250923_at	0.0197822	2.25706	up	CDC25	At5g03455	putative protein ; supported by full-length cDNA: Ceres: 270908.
256059_at	0.0197829	2.83124	up		At1g06990	hypothetical protein contains similarity to early nodule-specific protein GI:3328240 from [Medicago truncatula];supported by full-length cDNA: Ceres:2087.
264960_at	0.019944	2.32085	up	ATEXT4	At1g76930	hypothetical protein contains similarity to extensin GI:1165127 from [Nicotiana sylvestris]; supported by cDNA: gi_12248385_dbj_AB031820.1_AB031820
260706_at	0.0199909	5.50886	up	AOX1D	At1g32350	oxidase, putative similar to oxidase GB:AAA32870 GI:166876 from (Arabidopsis thaliana);supported by full-length cDNA: Ceres:152458.
259852_at	0.020018	2.42434	up	AERO1	At1g72280	disulfide bond formation protein, putative similar to GI:6642925 from [Mus musculus]
245882_at	0.020029	8.5678	up		At5g09470	mitochondrial carrier-like protein mitochondrial dicarboxylate carrier - Rattus norvegicus, EMBL:AJ223355
266782_at	0.0200423	3.14631	up	ATGLR2.7	At2g29120	putative ligand-gated ion channel protein
252602_at	0.0200963	2.05837	up		At3g45040	putative protein KIAA1094 protein, Homo sapiens, EMBL:AB029017
259934_at	0.0201676	2.1563	down		At1g71340	unknown protein
263470_at	0.020437	6.10468	down	XIF	At2g31900	putative unconventional myosin
250483_at	0.0205085	2.02281	up		At5g10300	alpha-hydroxynitrile lyase-like protein alpha-hydroxynitrile lyase HNL4 - Manihot esculenta, EMBL:AJ223281; supported by cDNA: gi_15028130_gb_AY046015.1_
256645_at	0.0206645	2.21791	down		At3g24250	hypothetical protein predicted by genemark.hmm
247215_at	0.0206662	14.2069	up	PROPEP3	At5g64905	Expressed protein ; supported by full-length cDNA: Ceres: 3657.
250921_at	0.0208489	2.47931	up		At5g03460	Expressed protein ; supported by full-length cDNA: Ceres: 12197.
262516_at	0.020865	2.53882	down	ATGSTU26	At1g17190	putative glutathione transferase One of three repeated glutathione transferases. 65% identical to glutathione transferase [Arabidopsis thaliana] (gi|4006934). Location of est 141C5T7 (gb|T46669)
246099_at	0.021052	4.78528	up	ATBCB	At5g20230	blue copper binding protein ;supported by full-length cDNA: Ceres:7767.
248848_at	0.0212289	2.05682	up		At5g46520	disease resistance protein-like
264755_at	0.0213412	10.6194	down		At1g61390	receptor kinase, putative similar to receptor kinase GI:166692 from [Arabidopsis thaliana]
254241_at	0.021416	3.99365	up	CRK11	At4g23190	serine/threonine kinase - like protein serine/threonine kinase, Brassica oleracea
247800_at	0.0214355	2.87595	up		At5g58570	Expressed protein ; supported by full-length cDNA: Ceres: 17636.
259902_at	0.0214968	2.47133	up		At1g74170	disease resistance protein, putative similar to GI:1184077 from [Lycopersicon pimpinellifolium]
247280_at	0.0215421	2.1208	up		At5g64260	phi-1-like protein ;supported by full-length cDNA: Ceres:37357.
258436_at	0.0217115	2.06266	up	ATL2	At3g16720	putative RING zinc finger protein similar to RING-H2 zinc finger protein ATL6 GB:AAD33584 from [Arabidopsis thaliana];supported by full-length cDNA: Ceres:4581.
254952_at	0.0217991	3.91112	up	UGE5	At4g10960	UDP-galactose 4-epimerase - like protein UDP-galactose 4-epimerase, Cyamopsis tetragonoloba, AJ005082;supported by full-length cDNA: Ceres:15608.
253046_at	0.0218264	3.04366	up	CYP81D8	At4g37370	cytochrome P450 - like protein cytochrome P450, Glycyrrhiza echinata, AB001379;supported by full-length cDNA: Ceres:253698.
246987_at	0.0218389	2.40172	up	AtMYB44	At5g67300	myb-related protein, 33.3K (pir |S71284) ;supported by full-length cDNA: Ceres:33763.
264898_at	0.0219136	2.22457	down		At1g23205	Unknown protein ; supported by full-length cDNA: Ceres: 28033.
251612_at	0.0220639	3.99556	up		At3g57950	putative protein hypothetical protein T24P15.9 - Arabidopsis thaliana, PIR:T00927
262382_at	0.0220726	2.03295	up		At1g72920	virus resistance protein, putative similar to virus resistance protein GI:558886 from [Nicotiana glutinosa]
267618_at	0.022076	2.51585	down	CYCB1;4	At2g26760	putative cyclin ; supported by cDNA: gi_15292694_gb_AY050781.1_
259507_at	0.0220916	5.0217	up		At1g43910	unknown protein
263153_s_at	0.0221012	2.08673	up		At1g54010	myrosinase-associated protein, putative similar to myrosinase-associated protein GI:1769969 from [Brassica napus];supported by full-length cDNA: Ceres:101419.
254245_at	0.0221399	2.04816	up		At4g23240	serine/threonine kinase - like protein serine/threonine kinase, Brassica oleracea
259912_at	0.0221577	2.03535	down	IQD8	At1g72670	hypothetical protein
250753_at	0.0224129	2.03459	down	UGT76C2	At5g05860	glucuronosyl transferase-like protein ; supported by cDNA: gi_15010631_gb_AY045617.1_
258984_at	0.0225048	2.01827	up		At3g08970	putative DnaJ protein Pfam HMM hit: DnaJ, prokaryotic heat shock protein
252400_at	0.0225703	2.08149	up		At3g48020	hypothetical protein
267300_at	0.022592	2.64821	up		At2g30140	putative glucosyltransferase
248020_at	0.0226295	5.15257	down		At5g56490	putative protein strong similarity to unknown protein (pir||T02677)
250519_at	0.0226811	2.03063	down		At5g08460	GDSL-motif lipase/acylhydrolase-like protein
259553_x_at	0.0229034	2.4795	up	ATEXT3	At1g21310	hypothetical protein
265723_at	0.0229693	8.32214	up		At2g32140	putative disease resistance protein
261760_at	0.0229796	3.32375	up		At1g15600	hypothetical protein similar to putative RING zinc finger protein GI:6751714 from [Arabidopsis thaliana]
256847_at	0.0229951	7.09605	down		At3g27950	early nodule-specific protein, putative similar to early nodule-specific protein GB:AAC26810 from [Medicago truncatula]
262229_at	0.0230654	6.68169	up		At1g68620	unknown protein ; supported by cDNA: gi_14335125_gb_AY037242.1_
251633_at	0.0230675	9.37805	up		At3g57460	putative protein metalloendopeptidase NRD2 convertase - Rattus sp, EMBL: X93208
265096_at	0.0231104	5.48813	up		At1g04030	unknown protein Location of ESTs 40C3TT, gb|AA728590 and40C3T7, gb|T04573
259655_at	0.0231418	2.37178	up		At1g55210	unknown protein
261378_at	0.0231946	2.15557	up	ATCDPK1	At1g18890	calcium-dependent protein kinase, putative similar to calcium-dependent protein kinase GI:604880 from [Arabidopsis thaliana]; supported by cDNA: gi_1235716_dbj_D21805.1_ATHCDPKA
246302_at	0.0233694	5.47191	up	CAX3	At3g51860	Ca2+/H+-exchanging protein-like Arabidopsis thaliana high affinity calcium antiporter CAX1 encoded by GenBank Accession Number U57411
247543_at	0.0234238	2.2303	up		At5g61600	DNA binding protein - like DNA binding protein EREBP-4, Nicotiana tabacum, PIR:T02434;supported by full-length cDNA: Ceres:92102.
260197_at	0.0234273	2.1952	up		At1g67623	F12A21.25 hypothetical protein
254736_at	0.023453	2.14516	up		At4g13820	putative disease resistance protein Cf-2.2 - Lycopersicon pimpinellifolium, gb:U42445
254522_at	0.0234633	7.75223	down		At4g19980	hypothetical protein
253992_at	0.0235526	2.82696	up		At4g26060	putative protein ;supported by full-length cDNA: Ceres:15410.
262378_at	0.0237468	2.37051	up	HAP2C	At1g72830	CCAAT-binding factor B subunit homolog, putative similar to CCAAT-binding factor B subunit homolog GI:1173615 from (Brassica napus); supported by cDNA: gi_15982863_gb_AY057539.1_
264966_at	0.0237617	3.93427	down		At1g60570	hypothetical protein predicted by genemark.hmm
255320_at	0.0238956	2.28206	up		At4g04230	putative transposon protein
249481_at	0.0238997	5.51637	up		At5g38900	frnE protein - like frnE protein, Deinococcus radiodurans, PIR:E75491;supported by full-length cDNA: Ceres:10982.
254430_at	0.0239559	2.13556	down		At4g20820	reticuline oxidase - like protein reticuline oxidase (EC 1.5.3.9) precursor, Eschscholzia californica, PIR2:A41533
261321_at	0.0240341	4.76928	down		At1g44740	hypothetical protein predicted by genemark.hmm
257498_at	0.0240508	2.06287	down		At1g69660	hypothetical protein predicted by genemark.hmm
252289_at	0.0241883	2.32357	up		At3g49130	putative protein pre-mRNA splicing factor SF3a, Homo sapiens, gb:5032087
261217_at	0.0242275	11.9565	down		At1g32850	hypothetical protein contains similarity to deubiquitinating enzyme Ubp109 GI:6492122 from [Rattus norvegicus]
247406_at	0.0242839	2.23522	down	ARR6	At5g62920	response regulator 6 (ARR6) ; supported by cDNA: gi_3953600_dbj_AB008489.1_AB008489
262009_at	0.024324	6.1621	down		At1g35610	hypothetical protein predicted by genemark.hmm
245038_at	0.0244845	2.31824	up	PLP2	At2g26560	similar to latex allergen from Hevea brasiliensis ;supported by full-length cDNA: Ceres:1999.
265660_at	0.0245746	3.48547	up		At2g25470	putative disease resistance protein
257280_at	0.0245961	2.92683	up	NCED3	At3g14440	9-cis-epoxycarotenoid dioxygenase, putative similar to 9-cis-epoxycarotenoid dioxygenase GB:AAF26356 [Phaseolus vulgaris]; supported by cDNA: gi_15810432_gb_AY056255.1_
265796_at	0.024689	10.8227	up		At2g35730	Expressed protein ; supported by full-length cDNA: Ceres: 5598.
261768_at	0.0249113	3.79313	down	GA4	At1g15550	gibberellin 3 beta-hydroxylase, putative similar to gibberellin 3 beta-hydroxylase GI:3982753 from [Arabidopsis thaliana]; supported by cDNA: gi_1945343_gb_L37126.1_ATHGA4A
266992_at	0.0251566	3.19067	up	MLO12	At2g39200	similar to Mlo proteins from H. vulgare ; supported by cDNA: gi_14091593_gb_AF369573.1_AF369573
264524_at	0.0252603	2.74951	up	ATBCAT-2	At1g10070	tat-binding protein, putative Highly Similar to branched-chain amino acid aminotransferase; Location of EST gb|T44177 and gb|AA395381; supported by cDNA: gi_15293208_gb_AY051038.1_
253946_at	0.0252831	2.80986	down		At4g26790	putative APG protein proline-rich protein APG - Arabidopsis thaliana, EMBL:X60377;supported by full-length cDNA: Ceres:2574.
245614_at	0.0253017	2.37181	up		At4g14460	retrovirus-related like polyprotein
256755_at	0.0254607	2.46732	up		At3g25600	calmodulin, putative similar to GB:P07463 from [Paramecium tetraurelia] (Cell 62 (1), 165-174 (1990))
255524_at	0.0254972	4.38048	up	ATPMEPCRB	At4g02330	hypothetical protein similar to pectinesterase
254255_at	0.0255395	4.26883	up		At4g23220	serine/threonine kinase - like protein serine/threonine kinase, Brassica oleracea; supported by cDNA: gi_14423417_gb_AF386946.1_AF386946
263539_at	0.0256679	5.92685	up	TAT3	At2g24850	putative tyrosine aminotransferase ;supported by full-length cDNA: Ceres:14570.
261226_at	0.0258006	2.04595	down	ATEXPA11	At1g20190	expansin S2 precursor, putative similar to GB:U30460 from [Cucumis sativus];supported by full-length cDNA: Ceres:11011.
247904_at	0.025808	2.44505	down	AIL5	At5g57390	putative protein contains similarity to unknown protein (gb|AAD30633.1)
263404_s_at	0.0258809	2.27923	up		At2g04100	hypothetical protein similar to hypothetical protein GB:AAC27412
260881_at	0.0259237	2.55268	up		At1g21550	unknown protein contains similarity to calcium-binding protein GB:CAB63264 GI:6580549 from [Lotus japonicus]; supported by cDNA: gi_13605536_gb_AF361594.1_AF361594
260396_at	0.0259677	3.14534	up	HO3	At1g69720	putative heme oxygenase similar to heme oxygenase GB:AAD22107 [Arabidopsis thaliana];supported by full-length cDNA: Ceres:101223.
246305_at	0.0259735	2.20772	up		At3g51890	putative protein protein At2g40060 - Arabidopsis thaliana, EMBL:AF002109;supported by full-length cDNA: Ceres:93427.
253191_at	0.0260737	2.03213	down	XCP1	At4g35350	cysteine protease XCP1 identical to papain-type cysteine endopeptidase XCP1 GI:6708181 from [Arabidopsis thaliana]
267160_at	0.0263044	8.52214	down		At2g37670	putative WD-40 repeat protein
252604_at	0.0263286	2.97461	up	ATNRT2.6	At3g45060	high-affinity nitrate transporter - like protein high-affinity nitrate transporter ACH1, Arabidopsis thaliana, EMBL:AF019748
266279_at	0.0263337	2.43229	down		At2g29290	putative tropinone reductase
266783_at	0.0263701	2.147	down	LAC2	At2g29130	putative laccase (diphenol oxidase)
267322_at	0.02643	3.55326	down		At2g19330	putative leucine-rich-repeat protein
254101_at	0.0264408	3.57844	up	AMY1	At4g25000	alpha-amylase - like protein alpha-amylase, Vigna mungo, PIR2:S10514;supported by full-length cDNA: Ceres:3059.
266316_at	0.0266443	3.64446	up		At2g27080	unknown protein ; supported by cDNA: gi_15450380_gb_AY052291.1_
247556_at	0.0268023	2.00398	down		At5g61040	putative protein predicted protein, Arabidopsis thaliana
260243_at	0.0268083	2.1754	up		At1g63720	hypothetical protein similar to putative protein GB:CAA18164 [Arabidopsis thaliana]; supported by cDNA: gi_13878144_gb_AF370335.1_AF370335
265450_at	0.0269043	2.99549	up		At2g46620	hypothetical protein predicted by genefinder
248974_at	0.0269205	2.01388	up		At5g45060	disease resistance protein-like
245976_at	0.0269423	5.62165	up	WRKY75	At5g13080	WRKY-like protein WRKY DNA binding protein - Solanum tuberosum, EMBL:AJ278507
249260_at	0.0269791	4.35071	up		At5g41680	Pto kinase interactor 1-like protein
259801_at	0.0270108	2.27557	down		At1g72230	blue copper protein, putative similar to GI:562778 from [Pisum sativum] (Thesis (1994) BIOLOGICAL SCIENCES, DURHAM UNIVERSITY); supported by full-length cDNA: Ceres: 16991.
260068_at	0.0270741	4.53841	up		At1g73805	putative calmodulin-binding protein similar to calmodulin-binding protein GB:AAB37246 [Nicotiana tabacum]
245034_at	0.0271039	2.69029	up		At2g26390	putative serpin
265528_at	0.0273907	6.78708	up		At2g06220	hypothetical protein predicted by genscan
248862_at	0.0274047	2.11922	up		At5g46730	unknown protein
250935_at	0.0274388	2.04782	up	UBQ3	At5g03240	polyubiquitin (UBQ3) identical to GI:928809; supported by full-length cDNA: Ceres: 20908.
260179_at	0.0274807	5.0304	up		At1g70690	unknown protein similar to hypothetical protein GB:AAD12705 [Arabidopsis thaliana];supported by full-length cDNA: Ceres:40506.
264894_at	0.0274974	2.59141	up		At1g23040	unknown protein Location of EST gb|AA395277 gb|T44807;supported by full-length cDNA: Ceres:36286.
264886_at	0.0275193	4.60441	up		At1g61120	S-linalool synthase, putative similar to S-linalool synthase GI:1491939 from [Clarkia breweri]; supported by cDNA: gi_16604624_gb_AY059757.1_
257764_at	0.0275715	11.4369	up		At3g23010	disease resistance protein, putative similar to Hcr2-5b GB:AAC78595 [Lycopersicon esculentum] (Plant Cell 10, 1915-1926 (1998)); contains Pfam profile: PF00560 leucine rich repeat (17 copies)
244996_at	0.027607	2.60666	down		rps2	ribosomal protein S2
265491_s_at	0.0276749	4.96994	up		At2g15650	putative retroelement pol polyprotein
259373_at	0.0276991	2.78429	down		At1g69160	hypothetical protein predicted by genemark.hmm; supported by cDNA: gi_16648778_gb_AY058166.1_
266799_at	0.0277051	2.34022	up	ATPSK2	At2g22860	unknown protein
248075_at	0.0277201	2.19985	down	CRR21	At5g55740	selenium-binding protein-like
263963_at	0.0277522	2.16119	up		At2g36080	putative DNA-binding protein RAV2
260292_at	0.0277703	2.00179	down	PDE316	At1g63680	putative UDP-N-acetylmuramoylalanyl-D-glutamate--2,6-diaminopimelate ligase similar to UDP-N-acetylmuramoylalanyl-D-glutamate--2,6-diaminopimelate ligase (murE) GB:S40595 [Escherichia coli]
260116_at	0.0278044	4.43374	up	AIG1	At1g33960	AIG1 identical to AIG1 (exhibits RPS2- and avrRpt2-dependent induction early after infection with Pseudomonas) GB:U40856 [Arabidopsis thaliana] (Plant Cell 8 (2), 241-249 (1996)); supported by cDNA: gi_1127803_gb_U40856.1_ATU40856
255184_at	0.0278181	3.03026	up		At4g07730	putative athila transposon protein
264774_at	0.0278407	2.57158	up		At1g22890	unknown protein
264473_at	0.0278447	2.05435	down		At1g67180	hypothetical protein predicted by genemark.hmm
244983_at	0.0278884	2.04614	down		rpl16.chloroplast	ribosomal protein L16
250478_at	0.0279777	15.8741	down		At5g10250	non-phototropic hypocotyl 3-like protein non-phototropic hypocotyl 3 - Arabidopsis thaliana, EMBL:AF180390
249467_at	0.0280255	2.97881	up	ANAC092	At5g39610	NAM / CUC2 - like protein CUC2, Arabidopsis thaliana, EMBL:ATAB2560;supported by full-length cDNA: Ceres:113779.
262050_at	0.0281616	2.28361	up		At1g80130	unknown protein ;supported by full-length cDNA: Ceres:35675.
254373_at	0.0281867	4.81675	up		At4g21730	hypothetical protein ;supported by full-length cDNA: Ceres:11205.
253842_at	0.0282997	2.59561	up		At4g27860	putative protein putative proteins from Arabidopsis thaliana; supported by cDNA: gi_17063190_gb_AY062118.1_
252963_at	0.0283259	8.05192	down		At4g38820	putative protein
259076_at	0.0284325	3.25217	up	TMAC2	At3g02140	hypothetical protein predicted by genscan; supported by cDNA: gi_14334515_gb_AY034949.1_
262133_at	0.0284664	2.01164	up	SULTR1;2	At1g78000	high affinity sulphate transporter, putative similar to high affinity sulphate transporter GI:1217966 from [Hordeum vulgare]; supported by cDNA: gi_14245726_dbj_AB042322.2_AB042322
267327_at	0.028545	2.24039	up		At2g19410	putative protein kinase contains a protein kinase domain profile (PDOC00100)
249755_at	0.0285532	2.03237	down		At5g24580	unknown protein ;supported by full-length cDNA: Ceres:6393.
255563_at	0.0286383	2.57705	up		At4g01740	putative CHP-rich zinc finger protein similar to T15B16.6 similar to A. thaliana CHP-rich hypothetical proteins encoded by T10M13, GenBank accession number AF001308
251791_at	0.0286752	2.08491	down	ATEXPA16	At3g55500	expansin-like protein expansin At-EXP6, Arabidopsis thaliana, EMBL:AT30480
259261_at	0.0286884	4.47563	down		At3g11390	unknown protein similar to unknown protein GB:AAD32917 [Arabidopsis thaliana]
248791_at	0.028698	2.86129	down		At5g47350	palmitoyl-protein thioesterase precursor-like ;supported by full-length cDNA: Ceres:13359.
257449_at	0.0287175	3.17882	down		At2g31420	hypothetical protein predicted by genscan
256561_s_at	0.0287256	3.51431	down		At3g31330	hypothetical protein similar to putative retroelement pol polyprotein GB:AAD25683 GI:6598522 from [Arabidopsis thaliana]
249606_at	0.0287807	2.54279	up	CIR1	At5g37260	putative protein DNA-binding protein CCA1, Arabidopsis thaliana, PIR:T02684
261718_at	0.0288093	2.05385	up		At1g18390	wall-associated kinase, putative similar to wall-associated kinase 2 GB:CAB42872 GI:4826399 from [Arabidopsis thaliana]
263402_at	0.0288205	4.46873	up		At2g04050	hypothetical protein similar to hypothetical protein GB:AAC27412
266640_at	0.0288897	3.38233	down		At2g35585	Expressed protein ; supported by full-length cDNA: Ceres: 5901.
257919_at	0.0289926	10.934	up	AtMYB15	At3g23250	myb-related transcription factor, putative similar to myb-related transcription factor GB:CAA66952 from [Lycopersicon esculentum]
267565_at	0.0290061	3.02126	up	CYP71A12	At2g30750	putative cytochrome P450
255579_at	0.0290601	2.40981	down		At4g01460	putative bHLH DNA-binding protein
253268_s_at	0.0291183	2.25413	up	UGT73B2	At4g34135	glucosyltransferase -like protein immediate-early salicylate-induced glucosyltransferase, Nicotiana tabacum, PIR2:T03747;supported by cDNA gi:14334981
258828_at	0.0291797	2.38675	down	ATPAP15	At3g07130	putative purple acid phosphatase similar to purple acid phosphatase GB:CAA06921 [Ipomoea batatas]
249438_at	0.0291827	5.36243	up	AATP1	At5g40010	putative protein BCS1 nuclear gene encoding mitochondrial protein - Homo sapiens, EMBL:AF026849
257022_at	0.0292764	2.58759	up	AZF2	At3g19580	zinc finger protein, putative similar to Cys2/His2-type zinc finger protein 2 GB:BAA85107 from [Arabidopsis thaliana]; supported by cDNA: gi_15028256_gb_AY046043.1_
253040_at	0.0294387	2.81858	down		At4g37800	endo-xyloglucan transferase - like protein endo-xyloglucan transferase, Gossypium hirsutum, D88413;supported by full-length cDNA: Ceres:142634.
247954_at	0.0294834	2.15021	up	BGAL4	At5g56870	beta-galactosidase (emb|CAB64740.1) ; supported by cDNA: gi_15451017_gb_AY054589.1_
248846_at	0.0294911	3.57258	up		At5g46500	putative protein similar to unknown protein (pir||T14515)
263379_at	0.0295315	3.14982	up	CZF1	At2g40140	putative CCCH-type zinc finger protein also an ankyrin-repeat protein
246909_at	0.0295323	2.26188	up		At5g25770	putative protein predicted protein, Oryza sativa
264343_at	0.029689	2.08481	down		At1g11850	unknown protein ; supported by full-length cDNA: Ceres: 5171.
264601_at	0.0297851	2.01648	up		At1g04540	hypothetical protein similar to hypothetical protein GB:AAB80650
248332_at	0.0299069	2.93797	up	HSP81-1	At5g52640	heat-shock protein ; supported by cDNA: gi_166769_gb_M62984.1_ATHHSP83
247140_at	0.0300317	2.08995	up		At5g66250	putative protein similar to unknown protein (gb AAD20127.1); supported by full-length cDNA: Ceres: 11225.
248611_at	0.0300479	4.47127	up	WRKY48	At5g49520	putative protein contains similarity to WRKY-type DNA-binding protein
264931_at	0.0300925	2.56513	down		At1g60590	polygalacturonase, putative similar to polygalacturonase GI:9293940 from [Arabidopsis thaliana]; supported by cDNA: gi_16974584_gb_AY060568.1_
258646_at	0.0301208	2.07086	up	FRD3	At3g08040	MATE efflux family protein, putative contains TIGRfam profile: TIGR00797: MATE efflux family protein; supported by cDNA: gi_15912322_gb_AY056439.1_
264261_at	0.0303051	2.16488	up		At1g09240	putative nicotianamine synthase similar to GB:BAA74589;supported by full-length cDNA: Ceres:37124.
250038_at	0.0303938	2.12764	up		At5g18360	disease resistance protein -like disease resistance protein RPP1-WsC, Arabidopsis thaliana, EMBL:AF098964
257905_at	0.0304826	8.63359	up		At3g17050	unknown protein
261899_at	0.0305609	2.25891	up	CCR2	At1g80820	cinnamoyl CoA reductase, putative similar to cinnamoyl CoA reductase GB:AAF43141 GI:7239228 from [Populus tremuloides]; supported by full-length cDNA: Ceres: 32255.
260261_at	0.0306128	2.06209	up		At1g68450	unknown protein
262290_at	0.0306262	2.532	down		At1g70985	Expressed protein ; supported by full-length cDNA: Ceres: 102374.
252648_at	0.0306401	2.30315	up		At3g44630	disease resistance protein homolog disease resistance protein RPP1-WsB - Arabidopsis thaliana, EMBL:AF098963
257254_at	0.030648	2.16258	down		At3g21950	salicylic acid carboxyl methyltransferase, putative similar to GB:AAF00108 from [Clarkia breweri]
255467_at	0.0307016	6.8599	down		At4g03010	putative leucine-rich repeat protein similar to A thaliana protein F21B7.28, GenBank accession number 2809259
257418_at	0.0307869	3.08417	up		At1g30850	hypothetical protein predicted by genefinder
250047_at	0.0308761	5.1239	up		At5g17730	BCS1 - like protein h-bcs1, Homo sapiens, EMBL:AF026849
246438_at	0.0308997	3.25374	up		At5g17580	putative protein non-phototropic hypocotyl 3 (NPH3) - Arabidopsis thaliana, EMBL:AF180390
255621_at	0.03092	3.0064	up		At4g01390	hypothetical protein
267567_at	0.0311007	3.99201	up	CYP71A13	At2g30770	putative cytochrome P450
265277_at	0.0312767	2.31402	down		At2g28410	unknown protein ;supported by full-length cDNA: Ceres:119200.
266596_at	0.0312938	4.16238	up		At2g46150	hypothetical protein predicted by genscan and genefinder
262511_at	0.0313564	2.72633	up	SYP125	At1g11250	syntaxin-related protein At-SYR1, putative similar to syntaxin-related protein At-SYR1 GB:AAD11809 GI:4206789 from [Arabidopsis thaliana]
265265_at	0.0313648	2.07707	down		At2g42900	unknown protein
256933_at	0.0314343	4.57099	up		At3g22600	unknown protein contains Pfam profile:PF00279 LTP:Plant lipid transfer protein family;supported by full-length cDNA: Ceres:19287.
256046_at	0.0315093	2.32679	up		At1g07135	unknown protein
252767_at	0.0315729	2.71738	up		At3g42830	ring-box protein-like ring-box protein 1 - Homo sapiens, EMBL:AF140598
249550_at	0.031595	3.9421	up		At5g38210	protein kinase - like protein wall-associated kinase 4 (wak4), Arabidopsis thaliana, EMBL:ATH9695
265920_s_at	0.0316299	3.35239	up		At2g15120	unknown protein
252447_at	0.0318143	3.03951	down		At3g47040	beta-D-glucan exohydrolase - like protein beta-D-glucan exohydrolase, Nicotiana tabacum, TREMBL:AB017502_1
262830_at	0.0318184	3.24009	down	ATPAP3	At1g14700	purple acid phosphatase, putative contains Pfam profile: PF02227 Purple acid phosphatase
254210_at	0.0318353	2.87465	up		At4g23450	putative protein zinc finger protein, Arabidopsis thaliana, PID:g2340088; supported by cDNA: gi_15982926_gb_AY057571.1_
267265_at	0.0319057	2.19904	down	SCPL13	At2g22980	putative serine carboxypeptidase I ; supported by cDNA: gi_15294269_gb_AF410326.1_AF410326
244909_at	0.0320427	3.57085	down		orf100a	hypothetical protein
265260_at	0.0321469	2.8941	up	ANAC042	At2g43000	NAM (no apical meristem)-like protein
254660_at	0.0321657	3.56348	up		At4g18250	receptor serine/threonine kinase-like protein receptor serine/threonine kinase PR5K, PATCHX:G1235680
265028_at	0.032177	2.71692	up		At1g24530	hypothetical protein predicted by genefinder; supported by cDNA: gi_15028340_gb_AY045973.1_
253051_at	0.0322636	2.03356	down	CYC1	At4g37490	cyclin cyc1 ; supported by cDNA: gi_166683_gb_M80190.1_ATHCYCLIN
261414_at	0.0322966	5.09253	down		At1g07795	Expressed protein ; supported by full-length cDNA: Ceres: 2535.
263800_at	0.0323669	2.47873	up		At2g24600	hypothetical protein predicted by genscan; supported by cDNA: gi_15810330_gb_AY056204.1_
253173_at	0.0324576	2.08001	up		At4g35110	putative protein pEARLI 4, Arabidopsis thaliana, PATCHX:G871782; supported by cDNA: gi_14326526_gb_AF385717.1_AF385717
257304_at	0.0325368	3.11481	up		At3g30240	hypothetical protein predicted by genscan+
247429_at	0.032547	2.08065	up		At5g62620	putative protein strong similarity to unknown protein (gb AAD55296.1)
255383_at	0.0325983	7.583	down		At4g03570	hypothetical protein
263216_s_at	0.0326382	5.23803	up		At1g30720	putative reticuline oxidase-like protein similar to GB:P30986 from [Eschscholzia californica] ( berberine bridge-forming enzyme ), ESTs gb|F19886, gb|Z30784 and gb|Z30785 come from this gene
258606_at	0.0326812	3.10268	up		At3g02840	unknown protein ;supported by full-length cDNA: Ceres:38495.
249212_at	0.0328637	2.15142	down		At5g42690	putative protein strong similarity to unknown protein (emb|CAB16786.1)
246384_at	0.0328651	2.0908	up		At1g77370	glutaredoxin, putative similar to glutaredoxin GI:1732424 from [Ricinus communis]
247772_at	0.0328727	3.08217	down		At5g58610	putative protein various predicted proteins, Arabidopsis thaliana
266097_at	0.0329442	3.01737	up	SOUL-1	At2g37970	unknown protein ; supported by cDNA: gi_15451063_gb_AY054612.1_
262182_at	0.033011	3.32922	up		At1g77890	hypothetical protein predicted by genemark.hmm
252477_at	0.0330215	2.08985	down		At3g46680	glucosyltransferase-like protein UDP-glucose glucosyltransferase - Arabidopsis thaliana, EMBL:AB016819
264574_at	0.0334399	2.66116	up	ZIP5	At1g05300	putative zinc transporter Similar to Arabidopsis Fe(II) transport protein (gb|U27590)
263861_at	0.0335163	2.47165	down		At2g04560	hypothetical protein
248931_at	0.0335865	3.67972	up		At5g46040	peptide transporter
265053_at	0.0336403	2.28221	up		At1g52000	myrosinase binding protein, putative similar to myrosinase binding protein GI:1711295 from [Brassica napus]
264341_at	0.0336423	3.59798	down		At1g70270	hypothetical protein predicted by genscan+
253795_at	0.0336582	2.9428	up		At4g28420	tyrosine transaminase-like protein tyrosine transaminase (EC 2.6.1.5)-rat, PIR1:XNRTY
253284_at	0.0337595	2.22796	up		At4g34150	putative protein hydroxyproline-rich glycoprotein precursor, Nicotiana tabacum, PIR2:S06733; supported by cDNA: gi_15724315_gb_AF412098.1_AF412098
248542_at	0.0337761	5.42227	up		At5g50190	putative protein similar to unknown protein (pir||T08985)
265674_at	0.0338193	4.30639	up		At2g32190	unknown protein ; supported by full-length cDNA: Ceres: 40344.
264496_at	0.0338582	3.42744	down		At1g27285	putative polyprotein similar to GB:AAC02666
252825_at	0.0338803	4.29104	up	AtRABH1c	At4g39890	small GTP-binding protein - like SR1 Nt-rab6, Nicotiana tabacum, L29273; supported by cDNA: gi_14423429_gb_AF386952.1_AF386952
250561_at	0.0338929	3.09656	down		At5g08030	glycerophosphodiester phosphodiesterase - like protein glycerophosphodiester phosphodiesterase, Borrelia hermsii, EMBL:BH40762
247715_at	0.0338959	5.72734	down		At5g59360	putative protein predicted protein, Arabidopsis thaliana
254282_at	0.033981	2.42111	down		At4g22860	hypothetical protein
252547_at	0.0340452	3.55791	up		At3g45840	putative protein many predicted proteins, Arabidopsis thaliana
249626_at	0.0340614	3.31556	up		At5g37540	putative protein nucleoid DNA-binding protein cnd41, chloroplast, common tobacco, PIR:T01996; supported by cDNA: gi_15809849_gb_AY054192.1_
251648_at	0.0340778	5.03547	up		At3g57720	protein kinase - like protein S-receptor kinase (EC 2.7.1.-) precursor, Brassica oleracea, PIR1:S31429
259443_at	0.0341942	2.10601	up		At1g02360	chitinase, putative similar to chitinase GI:1237025 from [Arachis hypogaea]
263222_at	0.0342172	2.01206	up		At1g30640	putative protein kinase Strong similarity to gb|X71057 protein kinase from Nicotiana tabacum and contains PF|00069 eukaryotic protein kinase domain
264016_at	0.0342713	3.00415	up		At2g21220	putative auxin-regulated protein
263158_at	0.0342833	2.63696	up		At1g54160	CCAAT-binding factor B subunit, putative similar to CCAAT-binding factor B subunit GI:1173617 [Brassica napus]; supported by cDNA: gi_14423439_gb_AF386957.1_AF386957
263285_at	0.0343093	2.63498	up		At2g36120	unknown protein
256376_s_at	0.0346548	8.13207	up	PXMT1	At1g66690	unknown protein
245555_at	0.0349219	3.48148	down		At4g15390	HSR201 like protein
265320_at	0.0349461	4.5495	up		At2g18320	unknown protein predicted by genscan
252187_at	0.0349932	2.21323	up		At3g50850	putative protein UV inducible protein UV122 - fission yeast, PIR2:JC2442
263560_s_at	0.0350505	2.59376	up	FUT10	At2g15370	unknown protein
258342_at	0.0350508	4.28647	down		At3g22800	hypothetical protein similar to extensin-like protein GB:CAB40769 from [Arabidopsis thaliana]
264680_at	0.0351589	3.62391	up		At1g65510	hypothetical protein predicted by genemark.hmm
252303_at	0.0351957	2.29855	up		At3g49210	putative protein hypothetical protein Rv0221, Mycobacterium tuberculosis, PIR:C70961
258035_at	0.0352534	3.68275	up	ACA9	At3g21180	putative Ca2+-transporting ATPase similar to many predicted ATPases
246470_at	0.0353705	3.12535	up		At5g17080	putative protein predicted proteins, from Arabidopsis and Drosophila
258577_at	0.035626	2.2712	up		At3g04220	putative disease resistance protein similar to disease resistance protein RPP1-WsC GB:AAC72979 [Arabidopsis thaliana]
250287_at	0.0356715	2.46184	up	RAP2.6L	At5g13330	putative protein AP2 domain containing protein RAP2.6, Arabidopsis thaliana, EMBL:AF003099
249188_at	0.0358434	3.26633	up		At5g42830	N-hydroxycinnamoyl benzoyltransferase-like protein
256593_at	0.0359353	7.93672	up		At3g28510	hypothetical protein similar to putative mitochondrial protein GB:BAB02174 GI:9294272 from [Arabidopsis thaliana]
250533_at	0.0360168	2.33536	down	FLS	At5g08640	flavonol synthase (FLS) (sp|Q96330) ;supported by full-length cDNA: Ceres:23924.
255653_at	0.0361046	9.11072	up		At4g00960	Similar to receptor kinase
266007_at	0.036239	2.76963	down		At2g37380	unknown protein
264301_at	0.0362862	13.2042	up		At1g78780	hypothetical protein contains similarity to pathogen-related protein GI:499073 from [Hordeum vulgare];supported by full-length cDNA: Ceres:772.
261777_at	0.0366344	5.00472	up		At1g76210	hypothetical protein predicted by genemark.hmm
263883_at	0.0366944	2.22086	down		At2g21830	hypothetical protein predicted by genscan; supported by cDNA: gi_16648990_gb_AY059865.1_
256627_at	0.03671	2.35883	up		At3g19970	unknown protein ; supported by cDNA: gi_14532501_gb_AY039875.1_
255116_at	0.036754	2.72712	up		At4g08850	receptor protein kinase-like protein receptor protein kinase-like protein - Arabidopsis thaliana, PIR2:T05898
257874_at	0.0368907	2.36055	up		At3g17110	hypothetical protein
252025_at	0.0369394	2.00727	down		At3g52900	putative protein chromosome assembly protein homolog, Aquifex aeolicus, PIR:B70356;supported by full-length cDNA: Ceres:121911.
258583_at	0.0369638	3.19142	down	AGL57	At3g04100	putative SRF-type transcription factor contains Pfam profile: PF00319 SRF-type transcription factor (DNA-binding and dimerisation domain)
267357_at	0.037023	3.50647	up		At2g40000	putative nematode-resistance protein ;supported by full-length cDNA: Ceres:35056.
248994_at	0.0370365	2.53831	up	RPS4	At5g45250	disease resistance protein-like
264823_at	0.0371627	5.25874	down	BSU1	At1g03445	putative serine/threonine protein phosphatase
263273_x_at	0.037276	4.59179	up		At2g11580	En/Spm-like transposon protein related to En/Spm transposon family of maize
260015_at	0.0372795	5.15113	up	CCoAMT	At1g67980	putative S-adenosyl-L-methionine:trans-caffeoyl-Coenzyme A 3-O-methyltransferase similar to S-adenosyl-L-methionine:trans-caffeoyl-Coenzyme A 3-O-methyltransferase GB:AAA62426 [Arabidopsis thaliana] (function=disease resistance); supported by cDNA: gi_682727_gb_L40031.1_ATHORF
255270_at	0.0373231	2.57747	down		At4g05250	putative protein (ubiquitin like) to various ubiquitin-like proteins
261719_at	0.0373988	2.18118	up		At1g18380	hypothetical protein similar to hypothetical protein GB:AAF25996 GI:6714300 from [Arabidopsis thaliana]
255297_x_at	0.0374973	5.4499	down		At4g04820	hypothetical protein
250468_at	0.0376367	2.49485	up		At5g10120	transcription factor TEIL/ethylene-insensitive - like protein transcription factor TEIL, Nicotiana tabacum, EMBL:AB015855
261546_at	0.0376705	6.26435	down		At1g63520	hypothetical protein
251702_at	0.0377274	3.99391	up	BZIP49	At3g56660	transcription factor-like protein motif in transcription factor TGA1b, TGACG-binding - Nicotiana tabacum, PIR:S05453
247493_at	0.0377836	3.43893	up	BON1	At5g61900	copine - like protein copine I, Homo sapiens, EMBL:HSU83246;supported by full-length cDNA: Ceres:146738.
256839_at	0.0378687	5.17041	up		At3g22930	calmodulin, putative similar to calmodulin GB:AAA34015 [Glycine max]; supported by cDNA: gi_16226343_gb_AF428309.1_AF428309
257788_at	0.0379026	2.26319	up	AT-TCP20	At3g27010	unknown protein
264614_s_at	0.0380975	4.7985	up		At1g04580	putative aldehyde oxidase similar to GB:BAA82672; supported by cDNA: gi_6759367_dbj_AB037271.1_AB037271
250400_at	0.0380989	2.03898	up		At5g10740	protein phosphatase 2C -like protein protein phosphatase 2C, alfalfa, PIR:T09640;supported by full-length cDNA: Ceres:36315.
248004_at	0.0381931	2.10868	up		At5g56230	putative protein similar to unknown protein (gb|AAC83072.1)
258303_at	0.0381982	7.18442	down		At3g30620	hypothetical protein predicted by genemark.hmm
257644_at	0.0382065	2.73666	up	AOC3	At3g25780	unknown protein ;supported by full-length cDNA: Ceres:3457.
260119_at	0.0382246	5.44497	down		At1g33930	AIG1-like protein similar to AIG1 protein GB:P54120 [Arabidopsis thaliana], NTGP4 GB:AAD09518 [Nicotiana tabacum]
267167_at	0.0383195	3.91631	up		At2g37740	putative C2H2-type zinc finger protein likely a nucleic acid binding protein
249995_at	0.0383236	3.80131	down		At5g18610	protein kinase -like protein protein kinase 1, Populus nigra, EMBL:AB041503
258798_at	0.0383684	6.49011	up		At3g04540	hypothetical protein predicted by genemark.hmm
257185_at	0.0383809	4.32197	up	ATMRP7	At3g13100	ABC transporter, putative similar to AtMRP4 (transport of glutathione-conjugates into the vacuole) GB:CAA05625 [Arabidopsis thaliana]; contains Pfam profile: PF00005 ABC transporter
252572_at	0.0384563	2.25385	up	MLO3	At3g45290	putative protein Mlo-h1 protein - Hordeum vulgare, PIR:T05952; supported by cDNA: gi_14091575_gb_AF369564.1_AF369564
247064_at	0.0384956	3.1158	up		At5g66890	putative protein contains similarity to disease resistance protein
256803_at	0.0385661	2.08582	up	CYP705A33	At3g20960	cytochrome P450, putative similar to cytochrome P450 GB:A71418 from [Arabidopsis thaliana]
248164_at	0.0386093	4.25202	up	PBP1	At5g54490	putative protein similar to unknown protein (pir||T05752);supported by full-length cDNA: Ceres:109272.
265468_at	0.0387739	2.82566	down		At2g37210	hypothetical protein predicted by genefinder
252607_at	0.0389863	5.2908	down	XTR8	At3g44990	xyloglucan endo-transglycosylase ; supported by cDNA: gi_15810248_gb_AY056163.1_
252882_at	0.0389967	2.7256	up		At4g39675	Expressed protein ; supported by full-length cDNA: Ceres: 14423.
267123_at	0.0390706	2.05273	down		At2g23560	putative acetone-cyanohydrin lyase
265852_at	0.0392983	6.86	up		At2g42350	putative RING zinc finger protein
245226_at	0.03939	5.64461	up		At3g29970	gene_id:K17E7.15~unknown protein
249770_at	0.0395001	13.8544	up	WRKY30	At5g24110	unknown protein ;supported by full-length cDNA: Ceres:6469.
266812_at	0.039558	2.126	down		At2g44830	putative protein kinase contains a protein kinase domain profile (PDOC00100)
262072_at	0.0395752	2.92263	up	ZCF37	At1g59590	hypothetical protein predicted by genemark.hmm;supported by full-length cDNA: Ceres:99553.
261679_at	0.0396051	9.76053	down		At1g47360	polyprotein, putative similar to polyprotein GB:CAA31653 GI:16534 from [Arabidopsis thaliana]
260728_at	0.039681	2.28449	up		At1g48210	Pto kinase interactor 1, putative similar to GB:AAC61805 from [Lycopersicon esculentum] (Cell 83 (6), 925-935 (1995)); supported by cDNA: gi_15451195_gb_AY054678.1_
256725_at	0.03981	2.12892	up		At2g34070	hypothetical protein predicted by genefinder and genscan; supported by full-length cDNA: Ceres: 25519.
263262_at	0.0399442	3.13557	up		At2g38830	unknown protein
261200_at	0.0404211	2.59521	up		At1g12960	60S ribosomal protein L27a, putative similar to GB:BAA96068 from [Panax ginseng]
265659_at	0.0404766	4.2767	up		At2g25440	putative disease resistance protein
263854_at	0.0405549	2.13339	up	ATNUDT5	At2g04430	putative mutT domain protein
250646_at	0.0405921	2.03935	up		At5g06720	peroxidase (emb|CAA68212.1) ;supported by full-length cDNA: Ceres:37564.
253779_at	0.0406407	2.01649	up	HAESA	At4g28490	receptor-like protein kinase 5 precursor (RLK5) ; supported by cDNA: gi_166849_gb_M84660.1_ATHRLPKC
256947_at	0.0407951	2.78546	down	POK2	At3g19050	hypothetical protein contains Pfam profile: PF00225 Kinesin motor domain
255541_s_at	0.0408496	5.14398	up	PGP5	At4g01820	P-glycoprotein-like protein pgp3 similar to mdr multi-drug resistance proteins
266052_at	0.0409629	2.61287	up	WRKY55	At2g40740	putative WRKY-type DNA binding protein
256833_at	0.0410751	3.56623	up		At3g22910	calmodulin-stimulated calcium-ATPase, putative similar to calmodulin-stimulated calcium-ATPase GB:CAA68234 [Brassica oleracea]
258409_at	0.0410972	3.97009	down		At3g17640	hypothetical protein similar to GB:AAB97719 from [Arabidopsis thaliana]
266722_at	0.041146	4.76565	down	FUT2	At2g03210	unknown protein
257930_at	0.0412163	3.88923	up		At3g17010	hypothetical protein
255612_at	0.0414875	5.38911	down		At4g01240	hypothetical protein
266267_at	0.0415129	5.03118	up	ATGSTU4	At2g29460	putative glutathione S-transferase ; supported by cDNA: gi_14423533_gb_AF387004.1_AF387004
260856_at	0.0415997	2.51718	up		At1g21910	TINY-like protein similar to TINY GB:CAA64359 GI:1246403 from [Arabidopsis thaliana];supported by full-length cDNA: Ceres:19721.
265081_at	0.0419282	4.24503	down	MGP	At1g03840	hypothetical protein contains Zinc finger,C2H2 type,domain
245907_at	0.0419683	2.88148	down		At5g09340	ubiquitin-like protein ubiquitins - different species
265993_at	0.0420978	3.80625	up		At2g24160	putative disease resistance protein
262799_at	0.0421556	10.097	down		At1g20970	hypothetical protein predicted by genscan
266800_at	0.0422145	15.5942	up		At2g22880	hypothetical protein predicted by genefinder
247308_at	0.0422438	2.33893	up		At5g63930	receptor-like protein kinase
265539_at	0.0422655	2.53075	up		At2g15830	unknown protein
251571_at	0.0422806	6.09441	down		At3g58330	putative protein several hypothetical proteins - Arabidopsis thaliana
258939_at	0.0423753	2.01598	up		At3g10020	unknown protein predicted by genefinder, multiple est matches;supported by full-length cDNA: Ceres:7073.
254801_at	0.0424161	9.70673	up		At4g13080	endoxyloglucan transferase-like protein xyloglucan endo-1,4-beta-D-glucanase (EC 3.2.1.-) - Arabidopsis thaliana,PIR2:C49539
250793_at	0.0424671	2.03338	up		At5g05600	leucoanthocyanidin dioxygenase-like protein ;supported by full-length cDNA: Ceres:13012.
249706_at	0.0425802	2.6641	down	HDA7	At5g35600	histone deacetylase
262730_at	0.0426788	2.71679	down	ATOCT3	At1g16390	putative transport protein may be a member of the PF|00083 sugar transporter family
248812_at	0.0427876	2.24913	up		At5g47330	palmitoyl-protein thioesterase precursor-like
260296_at	0.0427876	2.59912	up		At1g63750	putative disease resistance protein similar to disease resistance protein (RPP1-WsC) GB:AAC72979 [Arabidopsis thaliana]
259559_at	0.0430922	5.87934	up	WAK3	At1g21240	hypothetical protein
249719_at	0.0431003	2.55814	up		At5g35735	Expressed protein ; supported by full-length cDNA: Ceres: 32450.
254252_at	0.0431931	7.77771	up		At4g23310	serine/threonine kinase - like protein KI domain interacting kinase 1, Zea mays
266548_at	0.0433891	3.42324	down	AGD10	At2g35210	unknown protein ;supported by full-length cDNA: Ceres:159093.
263011_at	0.0433893	4.34932	down		At1g23250	conserved hypothetical protein protein similar to caleosin GB:AAF13743 GI:6478218 from [Sesamum indicum]
254592_at	0.0435071	2.23942	up	AT-HSFA4A	At4g18880	heat shock transcription factor - like protein heat shock transcription factor, Zea mays, PIR2:S61448
251131_at	0.0435123	4.14722	down	LAC10	At5g01190	laccase - like protein laccase precursor, Nicotiana tabacum, PIR:JC5229
255744_at	0.0435642	6.25168	up		At1g32040	hypothetical protein predicted by genemark.hmm
254453_at	0.0436599	9.31317	up	AAT1	At4g21120	amino acid transport protein AAT1
246842_at	0.0436664	2.93367	up		At5g26731	Expressed protein ; supported by full-length cDNA: Ceres: 30174.
252491_at	0.0437111	14.8923	down		At3g46730	disease resistance protein RPP8-like protein disease resistance protein RPP8 - Arabidopsis thaliana,PID:g3928862
259228_at	0.0437339	2.42058	up		At3g07720	unknown protein similar to hypothetical protein GB:S33464 [Arabidopsis thaliana]; supported by cDNA: gi_14517447_gb_AY039559.1_
261474_at	0.0438363	2.63191	up		At1g14540	anionic peroxidase, putative similar to anionic peroxidase GI:170202 from [Nicotiana sylvestris]
253182_at	0.0438434	2.15256	down		At4g35190	putative protein ctf, Mycobacterium leprae, gb:U15180;supported by full-length cDNA: Ceres:33995.
247866_at	0.0439676	3.93323	up	XTR3	At5g57550	endoxyloglucan transferase (gb|AAD45127.1) ; supported by cDNA: gi_1244751_gb_U43485.1_ATU43485
245757_at	0.0441276	5.27598	up	PHI-1	At1g35140	phosphate-induced (phi-1) protein, putative similar to phi-1 GB:BAA33810 GI:3759184 from [Nicotiana tabacum];supported by full-length cDNA: Ceres:118937.
259975_at	0.0443128	2.08495	up		At1g76470	putative cinnamoyl-CoA reductase similar to cinnamoyl-CoA reductase GB:CAA56103 [Eucalyptus gunnii]; contains non-consensus GG acceptor splice site at exon 4
249593_at	0.0444381	7.75975	up		At5g37900	putative protein SIAH1 protein, Brassica napus, EMBL:BNA245479
256538_x_at	0.0445501	6.43582	up		At3g32900	hypothetical protein predicted by genemark.hmm
247594_at	0.0448011	2.48781	up		At5g60800	putative protein farnesylated protein GMFP5, Glycine max, EMBL:U64916
247293_at	0.0450367	2.41123	up		At5g64510	putative protein similar to unknown protein (pir |T03813)
250893_at	0.0451098	9.92874	down	EMB175	At5g03800	putative protein predicted proteins - Arabidopsis thaliana
263829_at	0.0451629	2.15868	down		At2g40435	unknown protein
259897_at	0.0452094	9.58842	down	ATCEL3	At1g71380	putative beta-glucanase similar to beta-glucanase GB:AAB72171;supported by full-length cDNA: Ceres:20797.
256012_at	0.0452707	43.7028	up	FMO1	At1g19250	unknown protein similar to dimethylaniline monooxygenase (N-oxide-forming)-like protein GI:9759603 from [Arabidopsis thaliana]
256849_at	0.0452978	5.89136	up		At3g27990	hypothetical protein similar to hypothetical protein GB:T01869 from [Arabidopsis thaliana]
262334_at	0.0453521	3.99237	up		At1g64010	hypothetical protein similar to putative serpin GB:AAD15462 GI:4263819 from [Arabidopsis thaliana]
246993_at	0.0453713	2.93638	up	AZF1	At5g67450	Cys2/His2-type zinc finger protein 1 (dbj|BAA85108.1)
257122_at	0.0453759	2.33071	up	APUM5	At3g20250	RNA-binding protein, putative contains Pfam profile: PF00806 Pumilio-family RNA binding domains (aka PUM-HD, Pumilio homology domain) (8 copies at C-terminus)
252722_at	0.045381	2.81995	down		At3g43560	putative protein hypothetical protein F10A2.13 - Arabidopsis thaliana, EMBL:AF147259
254833_s_at	0.0454028	2.53387	up		At4g12280	copper amine oxidase like protein (fragment2) copper amine oxidase - Cicer arietinum,PID:e1335964
244994_at	0.0454352	5.74168	down		ndhF	NADH dehydrogenase ND5
266372_at	0.0457585	2.13836	down	ATRR3	At2g41310	putative two-component response regulator 3 protein identical to GB:AB010917, contains a response regulator receiver domain; supported by cDNA: gi_3273199_dbj_AB010917.1_AB010917
263141_at	0.0458577	8.48032	down		At1g65210	hypothetical protein similar to unknown protein GI:4314359 from [Arabidopsis thaliana]
254633_at	0.0458958	2.04255	down	MRH1	At4g18640	putative protein (fragment)
262228_at	0.0459245	7.43027	up		At1g68690	protein kinase, putative similar to protein kinase 1 GB:BAA94509 GI:7573596 from [Populus nigra]; supported by cDNA: gi_14334805_gb_AY035076.1_
256565_at	0.0460772	5.19902	down	AT3G19515	At3g19516	hypothetical protein
261504_at	0.0461202	2.12354	down	AGL12	At1g71692	MADS-box protein identical to GB:AAC49085 GI:862650 from [Arabidopsis thaliana] (Plant Cell 7 (8), 1259-1269 (1995))
255143_at	0.0461793	13.4568	up		At4g08430	putative protein several hypothetical proteins - Arabidopsis thaliana
265933_at	0.0462789	2.22872	up		At2g19550	putative esterase contains esterase/lipase/thioesterase active site serine (PS50187) and alpha/beta hydrolase fold (PF00561).
263098_at	0.0463462	4.6319	up		At2g16005	Expressed protein ; supported by full-length cDNA: Ceres: 994.
257504_at	0.0466345	2.18312	down		At1g52250	dynein light chain, putative similar to dynein light chain 1, cytoplasmic SP:Q15701 [Homo sapiens]
265058_s_at	0.046711	2.42116	up	MBP1	At1g52040	myrosinase-binding protein homolog, putative almost identical to myrosinase-binding protein homolog GI:2997767 from [Arabidopsis thaliana]; supported by cDNA: gi_13937207_gb_AF372958.1_AF372958
254042_at	0.0467681	2.17076	up	XTR6	At4g25810	xyloglucan endo-1,4-beta-D-glucanase (XTR-6) ; supported by cDNA: gi_1244757_gb_U43488.1_ATU43488
250575_at	0.0472791	12.0742	up		At5g08240	putative protein
265510_at	0.0474063	2.06216	up	ATG8D	At2g05630	putative microtubule-associated protein ;supported by full-length cDNA: Ceres:3416.
256354_at	0.0474316	2.67021	down		At1g54870	dormancy related protein, putative similar to dormancy related protein GI:1220178 from [Trollius ledebourii]; supported by cDNA: gi_13937154_gb_AF372931.1_AF372931
262046_at	0.0474424	3.14923	up	ATOFP14	At1g79960	hypothetical protein predicted by genemark.hmm
260118_s_at	0.0474783	2.0125	down		At1g33940	hypothetical protein predicted by genscan
261462_at	0.0477794	3.29864	down		At1g07850	hypothetical protein predicted by genscan+
245725_at	0.0477851	2.13126	down	SUS6	At1g73370	sucrose synthase, putative similar to sucrose synthase GI:4468151 from [Craterostigma plantagineum]
266502_at	0.0477954	2.40749	down		At2g47720	hypothetical protein predicted by genscan
246272_at	0.0478305	2.95284	up		At4g37150	hydroxynitrile lyase like protein
252278_at	0.0478847	2.24492	up	ANAC062	At3g49530	NAC2-like protein NAC2 - Arabidopsis thaliana, EMBL:AF201456; supported by cDNA: gi_16604578_gb_AY059734.1_
250466_at	0.0479343	2.46759	up		At5g10090	putative protein TETRATRICOPEPTIDE REPEAT PROTEIN 2, Homo sapiens, SWISSPROT:TTC2_HUMAN
256596_at	0.0479951	2.61514	up		At3g28540	hypothetical protein predicted by genemark.hmm
259297_at	0.0480005	2.29068	up		At3g05360	putative disease resistance protein similar to Cf-2 disease resistance protein GB:AAC15780 from [Lycopersicon pimpinellifolium]
257123_at	0.0480386	3.34068	down		At3g20030	hypothetical protein
251480_at	0.0480811	2.10185	down		At3g59710	putative protein inducible carbonyl reductase - Rattus norvegicus, EMBL:D89069
255627_at	0.0481597	2.37557	up		At4g00955	Expressed protein ; supported by full-length cDNA: Ceres: 93818.
266878_at	0.048309	4.64262	up		At2g44580	putative RING zinc finger protein
255259_at	0.0483411	2.61778	up	NDB2	At4g05020	coded for by A. thaliana cDNA W43435 ; supported by cDNA: gi_14532463_gb_AY039856.1_
256877_at	0.0483777	10.9034	up		At3g26470	unknown protein ;supported by full-length cDNA: Ceres:4836.
266995_at	0.0484837	2.71644	up	CYP710A1	At2g34500	putative cytochrome P450
265853_at	0.0485252	5.71613	up		At2g42360	putative RING zinc finger protein
262278_at	0.0489243	2.79298	down	PAN	At1g68640	transcription factor PERIANTHIA identical to transcription factor PERIANTHIA GB:AAD19660 GI:4378757 from [Arabidopsis thaliana]
267310_at	0.0490066	2.03625	down	AIR9	At2g34680	unknown protein
261072_at	0.0491515	6.27758	down	ATSTP2	At1g07340	hexose transporter, putative similar to GB:CAB52689 from [Lycopersicon esculentum]
256431_s_at	0.0492242	4.13863	up		At3g11010	putative disease resistance protein similar to disease resistance protein GB:AAC78591 [Lycopersicon esculentum]
250301_at	0.0492401	2.21906	up		At5g11970	putative protein predicted proteins, Arabidopsis thaliana; supported by full-length cDNA: Ceres: 13625.
245606_at	0.0493736	2.21905	up		At4g14310	hypothetical protein
257101_at	0.0494765	2.55482	up		At3g25020	disease resistance protein, putative similar to GB:AAD13301 from [Lycopersicon esculentum], contains Pfam profiles: PF00560 Leucine Rich Repeat (24 copies)
265632_at	0.0495229	2.44029	down		At2g14290	hypothetical protein predicted by genscan and genefinder
264400_at	0.049673	2.88797	up	GPT2	At1g61800	glucose-6-phosphate/phosphate-translocator precursor, putative similar to glucose-6-phosphate/phosphate-translocator precursor GI:2997591 from [Pisum sativum]; supported by cDNA: gi_14596172_gb_AY042874.1_
255148_at	0.0498619	2.39568	up	MAPKKK10	At4g08470	putative mitogen-activated protein kinase
262687_at	0.0499246	4.29802	up		At1g62670	PPR-repeat protein contains multiple PPR repeats Pfam Profile: PF01535
251743_at	0.0499909	2.61494	up		At3g55890	Yippee-like protein Yippee protein, Homo sapiens, EMBL:AF172940; supported by cDNA: gi_15293034_gb_AY050951.1_
