# Supplementary material for: A Trio of Viral Proteins Tunes Aphid-Plant Interactions in Arabidopsis thaliana
Source: PLoS One. 2013 Dec 11;8(12):e83066. doi: 10.1371/journal.pone.0083066 (PMC3859657; doi:10.1371/journal.pone.0083066)
Supplement: Spreadsheet S2 — (XLS) [file pone.0083066.s019.xls]

## Sheet: Sheet1
Supplementary Spreadsheet 2. Gene Ontology categorisation of Arabidopsis genes differentially expressed after infection with CMV
GO term	Description	P-value	FDR q-value	Enrichment (N, B, n, b)
GO:0006952	defense response	9.42e-39	2.16e-35	6.05 (12737,473,338,76)		'P-value' is the enrichment p-value computed according to the mHG or HG model. This p-value is not corrected for multiple testing of 2298 GO terms.
GO:0010033	response to organic substance	4.56e-36	5.24e-33	4.31 (12737,831,338,95)
GO:0051707	response to other organism	2.03e-35	1.55e-32	6.62 (12737,370,338,65)		'FDR q-value' is the correction of the above p-value for multiple testing using the Benjamini and Hochberg (1995) method.
GO:0051704	multi-organism process	4e-35	2.3e-32	6.55 (12737,374,338,65)		Namely, for the ith term (ranked according to p-value) the FDR q-value is (p-value * number of GO terms) / i.
GO:0002376	immune system process	2.2e-34	1.01e-31	8.43 (12737,237,338,53)
GO:0009607	response to biotic stimulus	1.48e-33	5.68e-31	5.74 (12737,453,338,69)		Enrichment (N, B, n, b) is defined as follows:
GO:0042221	response to chemical stimulus	7.04e-33	2.31e-30	3.34 (12737,1276,338,113)		N - is the total number of genes
GO:0006950	response to stress	1.14e-31	3.27e-29	3.21 (12737,1337,338,114)		B - is the total number of genes associated with a specific GO term
GO:0050896	response to stimulus	1.39e-31	3.54e-29	2.48 (12737,2355,338,155)		n - is the number of genes in the top of the user's input list or in the target set when appropriate
GO:0009697	salicylic acid biosynthetic process	1.79e-29	4.11e-27	16.38 (12737,69,338,30)		b - is the number of genes in the intersection
GO:0009696	salicylic acid metabolic process	1.79e-29	3.73e-27	16.38 (12737,69,338,30)		Enrichment = (b/n) / (B/N)
GO:0009814	defense response, incompatible interaction	3.8e-29	7.28e-27	11.80 (12737,115,338,36)
GO:0031347	regulation of defense response	4.26e-29	7.54e-27	9.26 (12737,171,338,42)
GO:0080134	regulation of response to stress	1.18e-28	1.93e-26	9.04 (12737,175,338,42)
GO:0071446	cellular response to salicylic acid stimulus	1.86e-28	2.85e-26	12.44 (12737,103,338,34)
GO:0009863	salicylic acid mediated signaling pathway	1.86e-28	2.68e-26	12.44 (12737,103,338,34)
GO:0009627	systemic acquired resistance	5.71e-28	7.71e-26	12.69 (12737,98,338,33)
GO:0045087	innate immune response	5.71e-28	7.29e-26	9.04 (12737,171,338,41)
GO:0050832	defense response to fungus	5.99e-28	7.25e-26	14.07 (12737,83,338,31)
GO:0009751	response to salicylic acid stimulus	9.75e-28	1.12e-25	11.37 (12737,116,338,35)
GO:0006955	immune response	1.53e-27	1.67e-25	8.83 (12737,175,338,41)
GO:0048583	regulation of response to stimulus	3.28e-27	3.43e-25	8.10 (12737,200,338,43)
GO:0010200	response to chitin	1.92e-26	1.91e-24	8.61 (12737,175,338,40)
GO:0009620	response to fungus	5.95e-26	5.7e-24	10.68 (12737,120,338,34)
GO:0002682	regulation of immune system process	1.48e-25	1.36e-23	10.42 (12737,123,338,34)
GO:0045088	regulation of innate immune response	1.48e-25	1.31e-23	10.42 (12737,123,338,34)
GO:0050776	regulation of immune response	1.48e-25	1.26e-23	10.42 (12737,123,338,34)
GO:0070887	cellular response to chemical stimulus	4.78e-25	3.93e-23	5.56 (12737,359,338,53)
GO:0071310	cellular response to organic substance	9.88e-25	7.83e-23	6.01 (12737,307,338,49)
GO:0007165	signal transduction	2.23e-23	1.7e-21	3.98 (12737,644,338,68)
GO:0010363	regulation of plant-type hypersensitive response	3.78e-23	2.8e-21	10.25 (12737,114,338,31)
GO:0080135	regulation of cellular response to stress	8.95e-23	6.43e-21	9.98 (12737,117,338,31)
GO:0043069	negative regulation of programmed cell death	1.81e-22	1.26e-20	20.37 (12737,37,338,20)
GO:0060548	negative regulation of cell death	1.81e-22	1.22e-20	20.37 (12737,37,338,20)
GO:0010941	regulation of cell death	2.06e-22	1.35e-20	9.73 (12737,120,338,31)
GO:0043067	regulation of programmed cell death	2.06e-22	1.32e-20	9.73 (12737,120,338,31)
GO:0006612	protein targeting to membrane	4.62e-22	2.87e-20	9.50 (12737,123,338,31)
GO:0051716	cellular response to stimulus	5.03e-22	3.04e-20	3.17 (12737,986,338,83)
GO:0031348	negative regulation of defense response	1.11e-20	6.56e-19	11.93 (12737,79,338,25)
GO:0048585	negative regulation of response to stimulus	6.09e-20	3.5e-18	11.22 (12737,84,338,25)
GO:0019438	aromatic compound biosynthetic process	1.44e-19	8.05e-18	6.31 (12737,221,338,37)
GO:0009743	response to carbohydrate stimulus	1.85e-19	1.01e-17	5.71 (12737,264,338,40)
GO:0000165	MAPK cascade	2.43e-18	1.3e-16	15.23 (12737,47,338,19)
GO:0007243	intracellular protein kinase cascade	5.4e-17	2.82e-15	13.26 (12737,54,338,19)
GO:0006725	cellular aromatic compound metabolic process	6.37e-17	3.25e-15	5.13 (12737,279,338,38)
GO:0048519	negative regulation of biological process	1.03e-16	5.17e-15	5.06 (12737,283,338,38)
GO:0009862	systemic acquired resistance, salicylic acid mediated signaling pathway	2.3e-16	1.13e-14	11.42 (12737,66,338,20)
GO:0034976	response to endoplasmic reticulum stress	1.64e-15	7.84e-14	7.20 (12737,136,338,26)
GO:0032787	monocarboxylic acid metabolic process	1.51e-14	7.07e-13	3.89 (12737,417,338,43)
GO:0071395	cellular response to jasmonic acid stimulus	2.08e-14	9.57e-13	11.86 (12737,54,338,17)
GO:0009867	jasmonic acid mediated signaling pathway	2.08e-14	9.38e-13	11.86 (12737,54,338,17)
GO:0010310	regulation of hydrogen peroxide metabolic process	4.44e-14	1.96e-12	12.56 (12737,48,338,16)
GO:2000377	regulation of reactive oxygen species metabolic process	4.44e-14	1.92e-12	12.56 (12737,48,338,16)
GO:0009719	response to endogenous stimulus	2.53e-13	1.08e-11	3.90 (12737,377,338,39)
GO:0009725	response to hormone stimulus	2.53e-13	1.06e-11	3.90 (12737,377,338,39)
GO:0016053	organic acid biosynthetic process	3.29e-13	1.35e-11	4.05 (12737,344,338,37)
GO:0046394	carboxylic acid biosynthetic process	3.29e-13	1.33e-11	4.05 (12737,344,338,37)
GO:0044283	small molecule biosynthetic process	6.06e-13	2.4e-11	3.88 (12737,369,338,38)
GO:0009753	response to jasmonic acid stimulus	8.95e-13	3.49e-11	7.69 (12737,98,338,20)
GO:0009755	hormone-mediated signaling pathway	2.57e-12	9.85e-11	5.83 (12737,155,338,24)
GO:0071495	cellular response to endogenous stimulus	8.94e-12	3.37e-10	5.51 (12737,164,338,24)
GO:0032870	cellular response to hormone stimulus	8.94e-12	3.31e-10	5.51 (12737,164,338,24)
GO:0006984	ER-nucleus signaling pathway	3.62e-11	1.32e-09	8.49 (12737,71,338,16)
GO:0042742	defense response to bacterium	4.67e-11	1.68e-09	10.15 (12737,52,338,14)
GO:0002679	respiratory burst involved in defense response	8.17e-11	2.89e-09	9.77 (12737,54,338,14)
GO:0045730	respiratory burst	8.17e-11	2.84e-09	9.77 (12737,54,338,14)
GO:0050789	regulation of biological process	1.16e-10	3.98e-09	1.92 (12737,1824,338,93)
GO:0050794	regulation of cellular process	1.17e-10	3.95e-09	2.02 (12737,1570,338,84)
GO:0035556	intracellular signal transduction	2.02e-10	6.72e-09	4.98 (12737,174,338,23)
GO:0033554	cellular response to stress	2.03e-10	6.67e-09	3.41 (12737,387,338,35)
GO:0006605	protein targeting	3.15e-10	1.02e-08	3.51 (12737,354,338,33)
GO:0009595	detection of biotic stimulus	4.29e-10	1.37e-08	17.85 (12737,19,338,9)
GO:0065007	biological regulation	5.5e-10	1.73e-08	1.84 (12737,1965,338,96)
GO:0009617	response to bacterium	7.62e-10	2.37e-08	7.01 (12737,86,338,16)
GO:0034620	cellular response to unfolded protein	1.8e-09	5.52e-08	7.87 (12737,67,338,14)
GO:0006986	response to unfolded protein	1.8e-09	5.45e-08	7.87 (12737,67,338,14)
GO:0030968	endoplasmic reticulum unfolded protein response	1.8e-09	5.38e-08	7.87 (12737,67,338,14)
GO:0035967	cellular response to topologically incorrect protein	1.8e-09	5.31e-08	7.87 (12737,67,338,14)
GO:0043436	oxoacid metabolic process	2.5e-09	7.26e-08	2.63 (12737,646,338,45)
GO:0006082	organic acid metabolic process	2.5e-09	7.17e-08	2.63 (12737,646,338,45)
GO:0019752	carboxylic acid metabolic process	2.5e-09	7.08e-08	2.63 (12737,646,338,45)
GO:0051606	detection of stimulus	3.46e-09	9.69e-08	14.75 (12737,23,338,9)
GO:0006810	transport	3.7e-09	1.03e-07	1.99 (12737,1401,338,74)
GO:0042180	cellular ketone metabolic process	4.22e-09	1.16e-07	2.58 (12737,657,338,45)
GO:0015031	protein transport	5.71e-09	1.54e-07	2.95 (12737,460,338,36)
GO:0045184	establishment of protein localization	5.71e-09	1.53e-07	2.95 (12737,460,338,36)
GO:0002237	response to molecule of bacterial origin	6.29e-09	1.66e-07	8.87 (12737,51,338,12)
GO:0048523	negative regulation of cellular process	7.73e-09	2.02e-07	4.32 (12737,192,338,22)
GO:0051234	establishment of localization	7.75e-09	2e-07	1.96 (12737,1425,338,74)
GO:0006886	intracellular protein transport	1.44e-08	3.67e-07	2.96 (12737,433,338,34)
GO:0009611	response to wounding	4.55e-08	1.15e-06	6.21 (12737,85,338,14)
GO:0009581	detection of external stimulus	4.9e-07	1.22e-05	17.39 (12737,13,338,6)
GO:0002252	immune effector process	7.65e-07	1.89e-05	4.98 (12737,106,338,14)
GO:0035966	response to topologically incorrect protein	8.76e-07	2.14e-05	4.60 (12737,123,338,15)
GO:0046907	intracellular transport	1.31e-06	3.18e-05	2.37 (12737,572,338,36)
GO:0051649	establishment of localization in cell	4.26e-06	0.000102	2.25 (12737,602,338,36)
GO:0009612	response to mechanical stimulus	4.74e-06	0.000112	12.56 (12737,18,338,6)
GO:0006944	cellular membrane fusion	4.82e-06	0.000113	4.97 (12737,91,338,12)
GO:0061025	membrane fusion	4.82e-06	0.000112	4.97 (12737,91,338,12)
GO:0009987	cellular process	5.4e-06	0.000124	1.31 (12737,4905,338,170)
GO:0006865	amino acid transport	8.14e-06	0.000185	4.09 (12737,129,338,14)
GO:0015837	amine transport	8.14e-06	0.000183	4.09 (12737,129,338,14)
GO:0006979	response to oxidative stress	1.28e-05	0.000286	3.10 (12737,231,338,19)
GO:0052542	defense response by callose deposition	1.29e-05	0.000286	10.77 (12737,21,338,6)
GO:0046942	carboxylic acid transport	1.38e-05	0.000302	3.91 (12737,135,338,14)
GO:0015849	organic acid transport	1.5e-05	0.000325	3.88 (12737,136,338,14)
GO:0052545	callose localization	1.74e-05	0.000374	10.28 (12737,22,338,6)
GO:0033037	polysaccharide localization	1.74e-05	0.00037	10.28 (12737,22,338,6)
GO:0001666	response to hypoxia	1.74e-05	0.000367	6.85 (12737,44,338,8)
GO:0070482	response to oxygen levels	1.74e-05	0.000364	6.85 (12737,44,338,8)
GO:0002831	regulation of response to biotic stimulus	2.1e-05	0.000435	13.46 (12737,14,338,5)
GO:0009605	response to external stimulus	2.4e-05	0.000493	3.20 (12737,200,338,17)
GO:0043900	regulation of multi-organism process	3.08e-05	0.000627	12.56 (12737,15,338,5)
GO:0042538	hyperosmotic salinity response	3.86e-05	0.000778	9.04 (12737,25,338,6)
GO:0044281	small molecule metabolic process	4.06e-05	0.000811	1.82 (12737,971,338,47)
GO:0071702	organic substance transport	6.57e-05	0.0013	2.85 (12737,238,338,18)
GO:0009693	ethylene biosynthetic process	9.29e-05	0.00182	5.48 (12737,55,338,8)
GO:0009692	ethylene metabolic process	9.29e-05	0.00181	5.48 (12737,55,338,8)
GO:0015706	nitrate transport	9.9e-05	0.00191	4.33 (12737,87,338,10)
GO:0016998	cell wall macromolecule catabolic process	0.000109	0.00209	9.92 (12737,19,338,5)
GO:0009723	response to ethylene stimulus	0.00012	0.00228	4.23 (12737,89,338,10)
GO:1900674	olefin biosynthetic process	0.00012	0.00227	5.29 (12737,57,338,8)
GO:1900673	olefin metabolic process	0.00012	0.00225	5.29 (12737,57,338,8)
GO:0043449	cellular alkene metabolic process	0.00012	0.00223	5.29 (12737,57,338,8)
GO:0043450	alkene biosynthetic process	0.00012	0.00221	5.29 (12737,57,338,8)
GO:0071705	nitrogen compound transport	0.000161	0.00294	2.86 (12737,211,338,16)
GO:0010583	response to cyclopentenone	0.000166	0.003	5.86 (12737,45,338,7)
GO:0014070	response to organic cyclic compound	0.000166	0.00298	5.86 (12737,45,338,7)
GO:0009646	response to absence of light	0.000178	0.00317	22.61 (12737,5,338,3)
GO:0008152	metabolic process	0.000209	0.00369	1.25 (12737,4827,338,160)
GO:0016310	phosphorylation	0.000266	0.00467	1.94 (12737,623,338,32)
GO:0043090	amino acid import	0.00029	0.00505	8.19 (12737,23,338,5)
GO:0009737	response to abscisic acid stimulus	0.000343	0.00592	3.73 (12737,101,338,10)
GO:0006468	protein phosphorylation	0.000347	0.00595	1.93 (12737,605,338,31)
GO:0071216	cellular response to biotic stimulus	0.000349	0.00594	18.84 (12737,6,338,3)
GO:0015698	inorganic anion transport	0.000371	0.00627	3.69 (12737,102,338,10)
GO:0010167	response to nitrate	0.000375	0.00629	4.04 (12737,84,338,9)
GO:0071453	cellular response to oxygen levels	0.000395	0.00658	10.77 (12737,14,338,4)
GO:0071456	cellular response to hypoxia	0.000395	0.00653	10.77 (12737,14,338,4)
GO:0009407	toxin catabolic process	0.000417	0.00685	5.07 (12737,52,338,7)
GO:0009404	toxin metabolic process	0.000417	0.0068	5.07 (12737,52,338,7)
GO:0006972	hyperosmotic response	0.000598	0.00968	5.65 (12737,40,338,6)
GO:0009414	response to water deprivation	0.000678	0.0109	4.13 (12737,73,338,8)
GO:0009628	response to abiotic stimulus	0.000729	0.0116	1.79 (12737,717,338,34)
GO:0080167	response to karrikin	0.000736	0.0117	4.63 (12737,57,338,7)
GO:0006820	anion transport	0.000837	0.0132	3.33 (12737,113,338,10)
GO:0009415	response to water	0.000888	0.0139	3.97 (12737,76,338,8)
GO:0051179	localization	0.000908	0.0141	4.47 (12737,59,338,7)
GO:0016044	cellular membrane organization	0.000976	0.0151	2.88 (12737,157,338,12)
GO:0061024	membrane organization	0.000976	0.015	2.88 (12737,157,338,12)
