# Supplementary material for: A Trio of Viral Proteins Tunes Aphid-Plant Interactions in Arabidopsis thaliana
Source: PLoS One. 2013 Dec 11;8(12):e83066. doi: 10.1371/journal.pone.0083066 (PMC3859657; doi:10.1371/journal.pone.0083066)
Supplement: Spreadsheet S3 — (XLS) [file pone.0083066.s020.xls]

## Sheet: genes.txt
Locus Identifier	Gene Model Description	Gene Symbol	Col-0 CMV 14 dpi	Ler flg22 30 min	Ler elf26 60 min	Col-0 chitooctaose 30 min	Ws-0 AvrRPS 3 hr
AT5G64905	elicitor peptide 3 precursor (PROPEP3); Has 30201 Blast hits to 17322 proteins in 780 species: Archae - 12; Bacteria - 1396; Metazoa - 17338; Fungi - 3422; Plants - 5037; Viruses - 0; Other Eukaryotes - 2996 (source: NCBI BLink).	ELICITOR PEPTIDE 3 PRECURSOR (PROPEP3)	14.2069	25.5	81.8	24.8352	2.94854
AT5G24110	member of WRKY Transcription Factor; Group III	WRKY DNA-BINDING PROTEIN 30 (WRKY30)	13.8544	34	75.2	25.4252	34.7755
AT4G39830	Cupredoxin superfamily protein; FUNCTIONS IN: oxidoreductase activity, L-ascorbate oxidase activity, copper ion binding; INVOLVED IN: oxidation reduction; LOCATED IN: endomembrane system, extracellular region; EXPRESSED IN: 19 plant structures; EXPRESSED DURING: 12 growth stages; CONTAINS InterPro DOMAIN/s: Multicopper oxidase, type 3 (InterPro:IPR011707), Multicopper oxidase, type 2 (InterPro:IP…		10.0491	8	22	2.92926	3.03143
AT1G07000	A member of EXO70 gene family, putative exocyst subunits, conserved in land plants. Arabidopsis thaliana contains 23 putative EXO70 genes, which can be classified into eight clusters on the phylogenetic tree.	EXOCYST SUBUNIT EXO70 FAMILY PROTEIN B2 (EXO70B2)	8.66262	12	10	4.15966	3.55537
AT2G32140	transmembrane receptors; FUNCTIONS IN: transmembrane receptor activity; INVOLVED IN: signal transduction, defense response, innate immune response; LOCATED IN: intrinsic to membrane, chloroplast; EXPRESSED IN: 13 plant structures; EXPRESSED DURING: 8 growth stages; CONTAINS InterPro DOMAIN/s: Protein of unknown function DUF641, plant (InterPro:IPR006943), Toll-Interleukin receptor (InterPro:IPR00…		8.32214	3.1	6.7	10.9853	3.29436
AT5G18470	Curculin-like (mannose-binding) lectin family protein; FUNCTIONS IN: sugar binding; INVOLVED IN: response to karrikin; LOCATED IN: plant-type cell wall; EXPRESSED IN: 22 plant structures; EXPRESSED DURING: 12 growth stages; CONTAINS InterPro DOMAIN/s: Curculin-like (mannose-binding) lectin (InterPro:IPR001480); BEST Arabidopsis thaliana protein match is: lectin protein kinase family protein (TAIR…		7.59292	6	5.3	4.68555	3.50642
AT1G26380	FAD-binding Berberine family protein; FUNCTIONS IN: electron carrier activity, oxidoreductase activity, FAD binding, catalytic activity; LOCATED IN: endomembrane system; EXPRESSED IN: 9 plant structures; EXPRESSED DURING: LP.06 six leaves visible, LP.04 four leaves visible, 4 anthesis, LP.08 eight leaves visible; CONTAINS InterPro DOMAIN/s: FAD-binding, type 2 (InterPro:IPR016166), Berberine/berb…		6.62694	14	76	22.1963	23.7524
AT1G58420	Uncharacterised conserved protein UCP031279; CONTAINS InterPro DOMAIN/s: Uncharacterised conserved protein UCP031279 (InterPro:IPR016972); BEST Arabidopsis thaliana protein match is: Uncharacterised conserved protein UCP031279 (TAIR:AT1G10140.1); Has 61 Blast hits to 61 proteins in 11 species: Archae - 0; Bacteria - 0; Metazoa - 0; Fungi - 0; Plants - 61; Viruses - 0; Other Eukaryotes - 0 (source…		6.03733	16.5	38.1	15.7634	2.78949
AT5G52760	Copper transport protein family; BEST Arabidopsis thaliana protein match is: Heavy metal transport/detoxification superfamily protein (TAIR:AT5G52750.1); Has 1807 Blast hits to 1807 proteins in 277 species: Archae - 0; Bacteria - 0; Metazoa - 736; Fungi - 347; Plants - 385; Viruses - 0; Other Eukaryotes - 339 (source: NCBI BLink).		5.67721	26	42.2	26.14	9.57983
AT1G10340	Ankyrin repeat family protein; CONTAINS InterPro DOMAIN/s: Ankyrin repeat-containing domain (InterPro:IPR020683), Ankyrin repeat (InterPro:IPR002110); BEST Arabidopsis thaliana protein match is: Ankyrin repeat family protein (TAIR:AT2G24600.4); Has 23228 Blast hits to 12811 proteins in 577 species: Archae - 31; Bacteria - 1612; Metazoa - 12827; Fungi - 1604; Plants - 2793; Viruses - 138; Other Eu…		5.32654	5.6	7.5	2.60689	3.31728
AT3G01830	Calcium-binding EF-hand family protein; FUNCTIONS IN: calcium ion binding; INVOLVED IN: biological_process unknown; LOCATED IN: cellular_component unknown; EXPRESSED IN: 18 plant structures; EXPRESSED DURING: 9 growth stages; CONTAINS InterPro DOMAIN/s: EF-Hand 1, calcium-binding site (InterPro:IPR018247), EF-HAND 2 (InterPro:IPR018249), EF-hand-like domain (InterPro:IPR011992), Calcium-binding E…		5.28033	41	90	43.3214	4.22807
AT5G01540	Encodes LecRKA4.1, a member of the lectin receptor kinase subfamily A4 (LecRKA4.1 At5g01540; LecRKA4.2 At5g01550; LecRKA4.3 At5g01560). Together with other members of the subfamily, functions redundantly in the negative regulation of ABA response in seed germination.	LECTIN RECEPTOR KINASE A4.1 (LECRKA4.1)	5.13569	10	19	10.6604	3.605
AT2G46400	member of WRKY Transcription Factor; Group III	WRKY DNA-BINDING PROTEIN 46 (WRKY46)	5.00089	18	11	14.415	4.43828
AT3G50930	cytochrome BC1 synthesis (BCS1); FUNCTIONS IN: nucleoside-triphosphatase activity, ATPase activity, nucleotide binding, ATP binding; LOCATED IN: mitochondrion; EXPRESSED IN: 24 plant structures; EXPRESSED DURING: 13 growth stages; CONTAINS InterPro DOMAIN/s: ATPase, AAA-type, core (InterPro:IPR003959), ATPase, AAA+ type, core (InterPro:IPR003593), ATPase, AAA-type, conserved site (InterPro:IPR003…	CYTOCHROME BC1 SYNTHESIS (BCS1)	4.91492	19.5	20.3	15.809	6.45313
AT2G17040	Member of the NAC transcription factor family and more specifically, the ONAC022 subfamily. Involved in leaf and inflorescence stem morphogenesis.	NAC DOMAIN CONTAINING PROTEIN 36 (NAC036)	4.88582	15	20	7.126	8.69388
AT5G66640	DA1-related protein 3 (DAR3); FUNCTIONS IN: molecular_function unknown; INVOLVED IN: biological_process unknown; LOCATED IN: cellular_component unknown; EXPRESSED IN: 8 plant structures; EXPRESSED DURING: 7 growth stages; CONTAINS InterPro DOMAIN/s: Protein of unknown function DUF3633 (InterPro:IPR022087); BEST Arabidopsis thaliana protein match is: DA1-related protein 6 (TAIR:AT5G66620.1).	DA1-RELATED PROTEIN 3 (DAR3)	4.78561	5.8	6.6	4.91713	2.71321
AT5G20230	Al-stress-induced gene	BLUE-COPPER-BINDING PROTEIN (BCB)	4.78528	16.9	19.1	2.66984	2
AT1G73805	Encodes SAR Deficient 1 (SARD1), a key regulator for ICS1 (Isochorismate Synthase 1) induction and salicylic acid (SA) synthesis.	SAR DEFICIENT 1 (SARD1)	4.53841	7.1	5.2	13.3506	6.10504
AT5G26920	Encodes a calmodulin-binding protein CBP60g (calmodulin binding protein 60-like.g). The calmodulin-binding domain is located near the N-terminus; calmodulin binding is dependent on Ca(2+). Inducible by both bacterial pathogen and MAMP (microbe-associated molecular pattern) treatments. Bacterial growth is enhanced in cbp60g mutants. cbp60g mutants also show defects in salicylic acid (SA) accumulat…	CAM-BINDING PROTEIN 60-LIKE G (CBP60G)	4.40481	9.9	18	16.5744	11.7942
AT4G02330	Encodes a pectin methylesterase that is sensitive to chilling stress and brassinosteroid regulation.	ATPMEPCRB	4.38048	5.4	3.8	2.13746	2.01391
AT3G61190	Encodes a protein with a C2 domain that binds to BON1 in yeast two hybrid analyses. Its ability to bind to phospholipids is enhanced by calcium ions. Involved in maintaining cell homeostasis.	BON ASSOCIATION PROTEIN 1 (BAP1)	4.32681	17.2	13.7	14.3129	3.34035
AT4G39890	RAB GTPase homolog H1C (RABH1c); FUNCTIONS IN: protein binding, GTP binding; INVOLVED IN: protein transport, small GTPase mediated signal transduction; LOCATED IN: endomembrane system; EXPRESSED IN: 9 plant structures; EXPRESSED DURING: 6 growth stages; CONTAINS InterPro DOMAIN/s: Ras GTPase (InterPro:IPR001806), Small GTP-binding protein (InterPro:IPR005225), Small GTPase (InterPro:IPR020851), R…	RAB GTPASE HOMOLOG H1C (RABH1c)	4.29104	5.7	11	2.96897	5.06303
AT5G54490	Encodes a PINOID (PID)-binding protein containing putative EF-hand calcium-binding motifs. The interaction is dependent on the presence of calcium. mRNA expression is up-regulated by auxin. Not a phosphorylation target of PID, likely acts upstream of PID to regulate the activity of this protein in response to changes in calcium levels.	PINOID-BINDING PROTEIN 1 (PBP1)	4.25202	21	17	8.96843	8.11168
AT3G52430	Encodes a lipase-like gene that is important for salicylic acid signaling and function in resistance (R) gene-mediated and basal plant disease resistance. PAD4 can interact directly with EDS1, another disease resistance signaling protein. Expressed at elevated level in response to green peach aphid (GPA) feeding, and modulates the GPA feeding-induced leaf senescence through a mechanism that doesn…	PHYTOALEXIN DEFICIENT 4 (PAD4)	4.17252	2.3	4.9	5.9448	4.95883
AT4G14365	XB3 ortholog 4 in Arabidopsis thaliana (XBAT34); FUNCTIONS IN: zinc ion binding; EXPRESSED IN: 22 plant structures; EXPRESSED DURING: 13 growth stages; CONTAINS InterPro DOMAIN/s: Zinc finger, RING-type (InterPro:IPR001841), Ankyrin repeat-containing domain (InterPro:IPR020683), Ankyrin repeat (InterPro:IPR002110); BEST Arabidopsis thaliana protein match is: XB3 ortholog 5 in Arabidopsis thaliana…	XB3 ORTHOLOG 4 IN ARABIDOPSIS THALIANA (XBAT34)	4.13671	13	19	9.69912	4.19887
AT2G41640	Glycosyltransferase family 61 protein; FUNCTIONS IN: transferase activity, transferring glycosyl groups; INVOLVED IN: biological_process unknown; EXPRESSED IN: 14 plant structures; EXPRESSED DURING: 8 growth stages; CONTAINS InterPro DOMAIN/s: Glycosyltransferase AER61, uncharacterised (InterPro:IPR007657); BEST Arabidopsis thaliana protein match is: Glycosyltransferase family 61 protein (TAIR:AT…		4.12366	16	13	4.54109	2.77022
AT1G80840	Pathogen-induced transcription factor. Binds W-box sequences in vitro. Forms protein complexes with itself and with WRKY40 and WRKY60. Coexpression with WRKY18 or WRKY60 made plants more susceptible to both P. syringae and B. cinerea. WRKY18, WRKY40, and WRKY60 have partially redundant roles in response to the hemibiotrophic bacterial pathogen Pseudomonas syringae and the necrotrophic fungal path…	WRKY DNA-BINDING PROTEIN 40 (WRKY40)	4.09362	26	28	11.2682	3.20428
AT4G23190	Encodes putative receptor-like protein kinase that is induced by the soil-borne vascular bacteria, Ralstonia solanacearum. Naming convention from Chen et al 2003 (PMID 14756307)	CYSTEINE-RICH RLK (RECEPTOR-LIKE PROTEIN KINASE) 11 (CRK11)	3.99365	12	26	5.37433	3.5801
AT1G66880	Protein kinase superfamily protein; FUNCTIONS IN: protein serine/threonine kinase activity, protein kinase activity, ATP binding; INVOLVED IN: protein amino acid phosphorylation; LOCATED IN: plasma membrane; EXPRESSED IN: 21 plant structures; EXPRESSED DURING: 13 growth stages; CONTAINS InterPro DOMAIN/s: Protein kinase, ATP binding site (InterPro:IPR017441), Serine/threonine-protein kinase domai…		3.98246	5.3	5	3.02578	2.28153
AT1G51890	Leucine-rich repeat protein kinase family protein; FUNCTIONS IN: kinase activity; INVOLVED IN: protein amino acid phosphorylation; LOCATED IN: endomembrane system; EXPRESSED IN: 9 plant structures; EXPRESSED DURING: 8 growth stages; CONTAINS InterPro DOMAIN/s: Protein kinase, ATP binding site (InterPro:IPR017441), Serine/threonine-protein kinase domain (InterPro:IPR002290), Leucine-rich repeat (I…		3.73326	2.1	8.9	2.80258	3.91768
AT5G61900	Encodes a plasma-membrane localized, copine-like protein, which is a member of a newly identified class of calcium-dependent, phospholipid binding proteins that are present in a wide range of organisms. Mutants exhibit temperature-sensitive growth defects and increased hypersensitive response where permissive conditions are low temperature (22 degrees Celsius) and low humidity. Gene is expressed …	BONZAI 1 (BON1)	3.43893	7.3	6.1	5.07073	6.19026
AT5G52750	Heavy metal transport/detoxification superfamily protein ; FUNCTIONS IN: metal ion binding; INVOLVED IN: metal ion transport; LOCATED IN: cellular_component unknown; EXPRESSED IN: 20 plant structures; EXPRESSED DURING: 12 growth stages; CONTAINS InterPro DOMAIN/s: Heavy metal transport/detoxification protein (InterPro:IPR006121); BEST Arabidopsis thaliana protein match is: Copper transport protei…		3.42465	24	21	8.93023	6.06287
AT4G27280	Calcium-binding EF-hand family protein; FUNCTIONS IN: calcium ion binding; INVOLVED IN: response to karrikin; EXPRESSED IN: 23 plant structures; EXPRESSED DURING: 13 growth stages; CONTAINS InterPro DOMAIN/s: EF-Hand 1, calcium-binding site (InterPro:IPR018247), EF-HAND 2 (InterPro:IPR018249), EF-hand-like domain (InterPro:IPR011992); BEST Arabidopsis thaliana protein match is: pinoid-binding pro…		3.31566	12.7	18	11.5024	7.4127
AT2G39200	A member of a large family of seven-transmembrane domain proteins specific to plants, homologs of the barley mildew resistance locus o (MLO) protein. The Arabidopsis genome contains 15 genes encoding MLO proteins, with localization in plasma membrane. Phylogenetic analysis revealed four clades of closely-related AtMLO genes. ATMLO6 belongs to the clade IV, with AtMLO2, AtMLO3 and AtMLO12. The gen…	MILDEW RESISTANCE LOCUS O 12 (MLO12)	3.19067	11.1	31.7	5.21145	4.22807
AT2G40140	CZF1; CONTAINS InterPro DOMAIN/s: Zinc finger, CCCH-type (InterPro:IPR000571), Ankyrin repeat-containing domain (InterPro:IPR020683), Ankyrin repeat (InterPro:IPR002110); BEST Arabidopsis thaliana protein match is: salt-inducible zinc finger 1 (TAIR:AT3G55980.1); Has 1196 Blast hits to 1143 proteins in 183 species: Archae - 4; Bacteria - 47; Metazoa - 401; Fungi - 61; Plants - 441; Viruses - 2; O…	CZF1	3.14982	11	7	7.21415	3.86375
AT3G44720	Encodes a plastid-localized arogenate dehydratase involved in phenylalanine biosynthesis. Not less than six genes encoding ADT were identi&#64257;ed in the Arabidopsis genome: ADT1 [At1g11790]; ADT2 [At3g07630]; ADT3 [At2g27820]; ADT4 [At3g44720]; ADT5 [At5g22630]; and ADT6 [At1g08250].	AROGENATE DEHYDRATASE 4 (ADT4)	3.07493	4.8	4.9	3.22616	2.39496
AT1G56060	unknown protein; BEST Arabidopsis thaliana protein match is: unknown protein (TAIR:AT2G32210.1); Has 180 Blast hits to 180 proteins in 22 species: Archae - 0; Bacteria - 0; Metazoa - 0; Fungi - 10; Plants - 170; Viruses - 0; Other Eukaryotes - 0 (source: NCBI BLink).		3.05929	18	30	22.3734	2.49666
AT4G17500	Encodes a member of the ERF (ethylene response factor) subfamily B-3 of ERF/AP2 transcription factor family (ATERF-1). The protein contains one AP2 domain. There are 18 members in this subfamily including ATERF-1, ATERF-2, AND ATERF-5.	ETHYLENE RESPONSIVE ELEMENT BINDING FACTOR 1 (ERF-1)	3.05704	6	2.9	3.79745	2.05623
AT4G37370	member of CYP81D	CYTOCHROME P450, FAMILY 81, SUBFAMILY D, POLYPEPTIDE 8 (CYP81D8)	3.04366	11	17	3.83337	2.01391
AT4G33050	embryo sac development arrest 39 (EDA39); CONTAINS InterPro DOMAIN/s: IQ calmodulin-binding region (InterPro:IPR000048); BEST Arabidopsis thaliana protein match is: calmodulin-binding family protein (TAIR:AT2G26190.1); Has 35333 Blast hits to 34131 proteins in 2444 species: Archae - 798; Bacteria - 22429; Metazoa - 974; Fungi - 991; Plants - 531; Viruses - 0; Other Eukaryotes - 9610 (source: NCBI…	EMBRYO SAC DEVELOPMENT ARREST 39 (EDA39)	2.95339	10	10	6.08015	7.3615
AT2G23810	Member of TETRASPANIN family	TETRASPANIN8 (TET8)	2.94663	7.4	5.2	2.93287	2.46229
AT3G08720	Encodes a ribosomal-protein S6 kinase. Gene expression is induced by cold and salt (NaCl). Activation of AtS6k is regulated by 1-naphthylacetic acid and kinetin, at least in part, via a lipid kinase-dependent pathway. Phosphorylates specifically mammalian and plant S6 at 25 degrees C but not at 37 degrees C. Involved in translational up-regulation of ribosomal proteins.	SERINE/THREONINE PROTEIN KINASE 2 (S6K2)	2.9464	8.6	6.2	4.67987	2.07053
AT5G67450	Encodes zinc-finger protein. mRNA levels are elevated in response to low temperature, cold temperatures and high salt. The protein is localized to the nucleus and acts as a transcriptional repressor.	ZINC-FINGER PROTEIN 1 (ZF1)	2.93638	11	10	5.95104	2.62079
AT1G59590	ZCF37 mRNA, complete cds	ZCF37	2.92263	10	10	9.54037	4.78991
AT3G52400	syntaxin protein, involved in the negative regulation of defense pathways such as programmed cell death, salicylic acid signalling pathway, jasmonic acid signalling pathway	SYNTAXIN OF PLANTS 122 (SYP122)	2.89085	14	18	4.38285	4.69134
AT5G27420	Encodes CNI1 (Carbon/Nitrogen Insensitive1) (also named as ATL31), a RING type ubiquitin ligase that functions in the Carbon/Nitrogen response for growth phase transition in Arabidopsis seedlings.	CARBON/NITROGEN INSENSITIVE 1 (CNI1)	2.84102	23.1	20.7	14.6701	10.1965
AT1G27730	Related to Cys2/His2-type zinc-finger proteins found in higher plants. Compensated for a subset of calcineurin deficiency in yeast. Salt tolerance produced by ZAT10 appeared to be partially dependent on ENA1/PMR2, a P-type ATPase required for Li+ and Na+ efflux in yeast. The protein is localized to the nucleus, acts as a transcriptional repressor and is responsive to chitin oligomers. Also involv…	SALT TOLERANCE ZINC FINGER (STZ)	2.79217	22	10	22.7059	3.94493
AT4G29780	unknown protein; BEST Arabidopsis thaliana protein match is: unknown protein (TAIR:AT5G12010.1); Has 945 Blast hits to 944 proteins in 87 species: Archae - 0; Bacteria - 0; Metazoa - 519; Fungi - 43; Plants - 365; Viruses - 0; Other Eukaryotes - 18 (source: NCBI BLink).		2.75326	24.3	40	13.0472	2.12874
AT5G06320	encodes a protein whose sequence is similar to tobacco hairpin-induced gene (HIN1) and Arabidopsis non-race specific disease resistance gene (NDR1). Expression of this gene is induced by cucumber mosaic virus, spermine and Pseudomonas syringae pv. tomato DC3000. The gene product is localized to the plasma membrane.	NDR1/HIN1-LIKE 3 (NHL3)	2.71921	8.2	7.1	3.00285	2.65737
AT3G48090	Component of R gene-mediated disease resistance in Arabidopsis thaliana with homology to eukaryotic lipases.	ENHANCED DISEASE SUSCEPTIBILITY 1 (EDS1)	2.71613	3.6	3.6	2.30869	3.70635
AT5G57560	Encodes a cell wall-modifying enzyme, rapidly upregulated in response to environmental stimuli	TOUCH 4 (TCH4)	2.67165	12.6	17.4	3.64591	2.69447
AT5G66210	member of Calcium Dependent Protein Kinase	CALCIUM-DEPENDENT PROTEIN KINASE 28 (CPK28)	2.64788	11	11	4.22716	3.16017
AT1G14540	Peroxidase superfamily protein; FUNCTIONS IN: peroxidase activity, heme binding; INVOLVED IN: response to oxidative stress, oxidation reduction; LOCATED IN: endomembrane system; EXPRESSED IN: leaf apex, sepal, root, stamen; EXPRESSED DURING: 4 anthesis; CONTAINS InterPro DOMAIN/s: Haem peroxidase (InterPro:IPR010255), Plant peroxidase (InterPro:IPR000823), Peroxidases heam-ligand binding site (In…		2.63191	24	73	30.9604	2.21914
AT5G57220	member of CYP81F, involved in glucosinolate metabolism. Mutants had impaired resistance to fungi.	CYTOCHROME P450, FAMILY 81, SUBFAMILY F, POLYPEPTIDE 2 (CYP81F2)	2.59304	23.8	73	6.31289	72.5046
AT5G25930	Protein kinase family protein with leucine-rich repeat domain; FUNCTIONS IN: kinase activity; INVOLVED IN: protein amino acid phosphorylation; LOCATED IN: plasma membrane, membrane; EXPRESSED IN: 23 plant structures; EXPRESSED DURING: 14 growth stages; CONTAINS InterPro DOMAIN/s: Protein kinase, ATP binding site (InterPro:IPR017441), Protein kinase, catalytic domain (InterPro:IPR000719), Leucine-…		2.53695	11.7	9	3.72816	2.90795
AT5G48380	Encodes a BAK1-interacting receptor-like kinase named BIR1. Negatively regulates multiple plant resistance signaling pathways, one of which is the SOBIR1(AT2G31880)-dependent pathway.	BAK1-INTERACTING RECEPTOR-LIKE KINASE 1 (BIR1)	2.53564	5	3.8	2.32982	2.11404
AT2G24600	Ankyrin repeat family protein; CONTAINS InterPro DOMAIN/s: Ankyrin repeat-containing domain (InterPro:IPR020683), Ankyrin repeat (InterPro:IPR002110); BEST Arabidopsis thaliana protein match is: Ankyrin repeat family protein (TAIR:AT1G10340.1); Has 35333 Blast hits to 34131 proteins in 2444 species: Archae - 798; Bacteria - 22429; Metazoa - 974; Fungi - 991; Plants - 531; Viruses - 0; Other Eukar…		2.47873	14	26	8.97406	8.87656
AT3G25600	Calcium-binding EF-hand family protein; FUNCTIONS IN: calcium ion binding; INVOLVED IN: biological_process unknown; LOCATED IN: cellular_component unknown; EXPRESSED IN: 23 plant structures; EXPRESSED DURING: 15 growth stages; CONTAINS InterPro DOMAIN/s: EF-Hand 1, calcium-binding site (InterPro:IPR018247), EF-HAND 2 (InterPro:IPR018249), Calcium-binding EF-hand (InterPro:IPR002048), EF-hand-like…		2.46732	6.1	8.6	3.36652	2.34567
AT1G30040	Encodes a gibberellin 2-oxidase that acts on C-19 gibberellins. AtGA2OX2 expression is responsive to cytokinin and KNOX activities.	GIBBERELLIN 2-OXIDASE (GA2OX2)	2.43714	3.2	2.1	3.21383	2.32947
AT1G72280	endoplasmic reticulum oxidoreductin	ENDOPLASMIC RETICULUM OXIDOREDUCTINS 1 (ERO1)	2.42434	2.6	5	2.58332	2.17347
AT1G51660	Encodes a mitogen-activated map kinase kinase (there are nine in Arabidopsis) involved in innate immunity. This protein activates MPK3/MPK6 and early-defense genes redundantly with MKK5. In plants with both MKK5 and MKK6 levels reduced by RNAi plants, floral organs do not abscise suggestion a role for both proteins in mediating floral organ abscission.	MITOGEN-ACTIVATED PROTEIN KINASE KINASE 4 (MKK4)	2.4196	4.8	4.7	6.31638	2.90795
AT2G23320	Encodes WRKY DNA-binding protein 15 (WRKY15).	WRKY DNA-BINDING PROTEIN 15 (WRKY15)	2.38524	3.9	3.9	1.98224	2.69447
AT5G04720	ADR1-like 2 (ADR1-L2); FUNCTIONS IN: nucleoside-triphosphatase activity, nucleotide binding, ATP binding; INVOLVED IN: apoptosis, defense response; EXPRESSED IN: 22 plant structures; EXPRESSED DURING: 13 growth stages; CONTAINS InterPro DOMAIN/s: ATPase, AAA+ type, core (InterPro:IPR003593), NB-ARC (InterPro:IPR002182), Powdery mildew resistance protein, RPW8 domain (InterPro:IPR008808), Disease …	ADR1-LIKE 2 (ADR1-L2)	2.35064	3.7	2.5	2.32763	2.18859
AT1G72900	Toll-Interleukin-Resistance (TIR) domain-containing protein; FUNCTIONS IN: transmembrane receptor activity, ATP binding; INVOLVED IN: signal transduction, defense response, apoptosis, innate immune response; LOCATED IN: intrinsic to membrane; EXPRESSED IN: 20 plant structures; EXPRESSED DURING: 10 growth stages; CONTAINS InterPro DOMAIN/s: NB-ARC (InterPro:IPR002182), Toll-Interleukin receptor (I…		2.32262	10	5	7.2694	4.99332
AT2G26560	Encodes a lipid acyl hydrolase with wide substrate specificity that accumulates upon infection by fungal and bacterial pathogens. Protein is localized in the cytoplasm in healthy leaves, and in membranes in infected cells. Plays a role in cell death and differentially affects the accumulation of oxylipins. Contributes to resistance to virus.	PHOSPHOLIPASE A 2A (PLA2A)	2.31824	7.2	6.6	5.88909	3.83706
AT1G19380	Protein of unknown function (DUF1195); CONTAINS InterPro DOMAIN/s: Protein of unknown function DUF1195 (InterPro:IPR010608); BEST Arabidopsis thaliana protein match is: Protein of unknown function (DUF1195) (TAIR:AT4G36660.1); Has 67 Blast hits to 67 proteins in 15 species: Archae - 0; Bacteria - 0; Metazoa - 0; Fungi - 0; Plants - 67; Viruses - 0; Other Eukaryotes - 0 (source: NCBI BLink).		2.29535	7.2	8.5	2.45238	2.08493
AT4G12720	Encodes a protein with ADP-ribose hydrolase activity. Negatively regulates EDS1-conditioned plant defense and programmed cell death.	NUDT7	2.25921	7.1	7.4	3.61708	3.94493
AT1G80820	Encodes an cinnamoyl CoA reductase isoform. Involved in lignin biosynthesis.	CINNAMOYL COA REDUCTASE (CCR2)	2.25891	3.9	14	3.55101	4.25748
AT3G49530	Transcription factor that serves as a molecular link between cold signals and pathogen resistance responses. Undergoes proteolytic processing triggered by cold-induced changes in membrane fluidity.	NAC DOMAIN CONTAINING PROTEIN 62 (NAC062)	2.24492	9.4	6.6	4.25455	2.32947
AT5G05300	unknown protein; FUNCTIONS IN: molecular_function unknown; INVOLVED IN: biological_process unknown; LOCATED IN: endomembrane system; EXPRESSED IN: 10 plant structures; EXPRESSED DURING: 8 growth stages; Has 1807 Blast hits to 1807 proteins in 277 species: Archae - 0; Bacteria - 0; Metazoa - 736; Fungi - 347; Plants - 385; Viruses - 0; Other Eukaryotes - 339 (source: NCBI BLink).		2.24444	18.8	39.4	31.5657	2.92817
AT4G18880	member of Heat Stress Transcription Factor (Hsf) family	HEAT SHOCK TRANSCRIPTION FACTOR A4A (HSF A4A)	2.23942	16	11	5.69652	3.36359
AT5G61600	encodes a member of the ERF (ethylene response factor) subfamily B-3 of ERF/AP2 transcription factor family. The protein contains one AP2 domain. There are 18 members in this subfamily including ATERF-1, ATERF-2, AND ATERF-5.	ETHYLENE RESPONSE FACTOR 104 (ERF104)	2.2303	18.2	7.5	12.3091	14.8254
AT4G34150	Calcium-dependent lipid-binding (CaLB domain) family protein; CONTAINS InterPro DOMAIN/s: C2 membrane targeting protein (InterPro:IPR018029), C2 calcium/lipid-binding domain, CaLB (InterPro:IPR008973), C2 calcium-dependent membrane targeting (InterPro:IPR000008); BEST Arabidopsis thaliana protein match is: soybean gene regulated by cold-2 (TAIR:AT1G09070.1); Has 30201 Blast hits to 17322 proteins…		2.22796	6.5	10	3.04857	2.46229
AT2G44500	O-fucosyltransferase family protein; CONTAINS InterPro DOMAIN/s: GDP-fucose protein O-fucosyltransferase (InterPro:IPR019378); BEST Arabidopsis thaliana protein match is: O-fucosyltransferase family protein (TAIR:AT3G07900.1); Has 821 Blast hits to 820 proteins in 30 species: Archae - 0; Bacteria - 0; Metazoa - 0; Fungi - 0; Plants - 820; Viruses - 0; Other Eukaryotes - 1 (source: NCBI BLink).		2.19688	7.5	6.9	1.96499	2.04202
AT3G55980	salt-inducible zinc finger 1 (SZF1); CONTAINS InterPro DOMAIN/s: Zinc finger, CCCH-type (InterPro:IPR000571), Ankyrin repeat-containing domain (InterPro:IPR020683), Ankyrin repeat (InterPro:IPR002110); BEST Arabidopsis thaliana protein match is: zinc finger (CCCH-type) family protein (TAIR:AT2G40140.2); Has 1623 Blast hits to 1414 proteins in 181 species: Archae - 2; Bacteria - 49; Metazoa - 777;…	SALT-INDUCIBLE ZINC FINGER 1 (SZF1)	2.19687	17.1	29.5	6.71458	5.09824
AT1G18380	similar to unknown protein [Arabidopsis thaliana] (TAIR:AT1G67025.1); similar to Ser/Thr protein kinase [Lotus japonicus] (GB:BAD95895.1)		2.18118	3.5	6.9	2.55824	3.34035
AT1G63720	BEST Arabidopsis thaliana protein match is: hydroxyproline-rich glycoprotein family protein (TAIR:AT5G52430.1); Has 490 Blast hits to 394 proteins in 96 species: Archae - 0; Bacteria - 2; Metazoa - 132; Fungi - 88; Plants - 175; Viruses - 14; Other Eukaryotes - 79 (source: NCBI BLink).		2.1754	6.8	5.5	5.01018	2.02792
AT4G25810	xyloglucan endotransglycosylase-related protein (XTR6)	XYLOGLUCAN ENDOTRANSGLYCOSYLASE 6 (XTR6)	2.17076	3.6	7.1	2.66176	2.54912
AT4G24570	Encodes one of the mitochondrial dicarboxylate carriers (DIC): DIC1 (AT2G22500), DIC2 (AT4G24570), DIC3 (AT5G09470).	DICARBOXYLATE CARRIER 2 (DIC2)	2.17032	25.8	49.9	18.47	3.22657
AT3G18710	Encodes a protein containing a U-box and an ARM domain. This protein has E3 ubiquitin ligase activity based on in vitro assays.	PLANT U-BOX 29 (PUB29)	2.1331	16	11	6.82326	2.8481
AT3G45640	Encodes a mitogen-activated kinase whose mRNA levels increase in response to touch, cold, salinity stress and chitin oligomers.Also functions in ovule development. Heterozygous MPK3 mutants in a homozygous MPK6 background are female sterile due to defects in integument development. MPK3 can be dephosphorylated by MKP2 in vitro.	MITOGEN-ACTIVATED PROTEIN KINASE 3 (MPK3)	2.12858	6.5	6.8	4.11992	5.46416
AT1G69840	SPFH/Band 7/PHB domain-containing membrane-associated protein family; INVOLVED IN: biological_process unknown; LOCATED IN: plasma membrane, chloroplast, vacuole; EXPRESSED IN: 26 plant structures; EXPRESSED DURING: 15 growth stages; CONTAINS InterPro DOMAIN/s: Band 7 protein (InterPro:IPR001107); BEST Arabidopsis thaliana protein match is: SPFH/Band 7/PHB domain-containing membrane-associated pro…		2.12785	3.8	3.2	2.95679	2.42839
AT1G02360	Chitinase family protein; FUNCTIONS IN: chitinase activity; INVOLVED IN: carbohydrate metabolic process, cell wall macromolecule catabolic process; LOCATED IN: endomembrane system; EXPRESSED IN: stem, cotyledon, leaf whorl, root; CONTAINS InterPro DOMAIN/s: Glycoside hydrolase, family 19 (InterPro:IPR016283), Glycoside hydrolase, family 19, catalytic (InterPro:IPR000726); BEST Arabidopsis thalian…		2.10601	3.4	6.5	3.13849	2.37841
AT1G27770	Encodes a chloroplast envelope Ca2+-ATPase with an N-terminal autoinhibitor.	AUTOINHIBITED CA2+-ATPASE 1 (ACA1)	2.10322	6.8	5.2	3.70622	2.36199
AT3G16720	RING-H2 protein induced after exposure to chitin or inactivated crude cellulase preparations.	TOXICOS EN LEVADURA 2 (ATL2)	2.06266	9.7	5.1	6.38716	2.73208
AT2G38470	Member of the plant WRKY transcription factor family. Regulates the antagonistic relationship between defense pathways mediating responses to P. syringae and necrotrophic fungal pathogens. Located in nucleus. Involved in response to various abiotic stresses - especially salt stress.	WRKY DNA-BINDING PROTEIN 33 (WRKY33)	2.05533	15.6	20.7	7.02108	5.93809
AT1G18390	Protein kinase superfamily protein; FUNCTIONS IN: protein serine/threonine kinase activity, protein kinase activity, kinase activity, ATP binding; INVOLVED IN: protein amino acid phosphorylation; EXPRESSED IN: 22 plant structures; EXPRESSED DURING: 13 growth stages; CONTAINS InterPro DOMAIN/s: Protein kinase, ATP binding site (InterPro:IPR017441), Protein kinase, catalytic domain (InterPro:IPR000…		2.05385	4.5	7.1	2.2761	2
AT1G72920	Toll-Interleukin-Resistance (TIR) domain family protein; FUNCTIONS IN: transmembrane receptor activity; INVOLVED IN: response to wounding, defense response; LOCATED IN: intrinsic to membrane; EXPRESSED IN: 19 plant structures; EXPRESSED DURING: 10 growth stages; CONTAINS InterPro DOMAIN/s: Toll-Interleukin receptor (InterPro:IPR000157); BEST Arabidopsis thaliana protein match is: Toll-Interleukin…		2.03295	12	3	12.6767	6.6807
AT1G18570	Encodes a member of the R2R3-MYB transcription family. Involved in indole glucosinolate biosynthesis.	MYB DOMAIN PROTEIN 51 (MYB51)	2.02563	12	13	3.95401	23.2636
